# Supplementary material for: Lipidomic Profiling Identifies Serum Lipids Associated with Persistent Multisite Musculoskeletal Pain
Source: Metabolites. 2022 Feb 25;12(3):206. doi: 10.3390/metabo12030206 (PMC8953175; doi:10.3390/metabo12030206)
Supplement: Supplementary file 1 [file metabolites-12-00206-s001.zip › Supplementary tables.xlsx]

## Sheet: Species_MSMP
Supplementary Table S1. Serum lipid species associated with MSMP at 2.6-year
Lipid Species	Univariable					Multivariable*
	OR	2.5% CI	97.5% CI	p value		OR	2.5% CI	97.5% CI	p value
SM(38:3) (a)	4.45	1.99	10.19	0.0003		2.41	0.93	6.33	0.0716
HexCer(d18:1/24:0)	0.38	0.2	0.73	0.0036		0.51	0.25	1.02	0.0584
SM(40:4)	4.79	1.67	14.04	0.0039		2.08	0.6	7.23	0.2456
AC(26:0)	0.42	0.23	0.77	0.0053		0.75	0.37	1.51	0.4176
PC(42:2) (b)	0.41	0.21	0.8	0.0093		0.37	0.17	0.79	0.0113
PC(O-42:8)	0.37	0.17	0.79	0.0106		0.24	0.1	0.56	0.001
SM(d18:2/18:0)	2.61	1.24	5.55	0.0119		0.98	0.38	2.5	0.9629
AC(18:0)	0.44	0.23	0.83	0.0123		0.67	0.32	1.39	0.2829
FA(14:0)	1.53	1.09	2.16	0.0143		1.66	1.15	2.43	0.0078
PC(O-36:0)	0.4	0.19	0.83	0.0151		0.46	0.2	1.02	0.058
SM(40:3) (a)	2.48	1.19	5.27	0.0165		1.1	0.44	2.77	0.8333
AC(26:1)	0.44	0.22	0.87	0.0181		0.72	0.34	1.53	0.3973
LPC(16:0) [sn1]	0.37	0.16	0.85	0.0198		0.46	0.19	1.14	0.0953
LPC(18:3) [sn2] (a)	0.58	0.36	0.92	0.0211		0.57	0.34	0.94	0.0274
SM(d18:2/20:0)	2.57	1.15	5.79	0.0219		1.13	0.43	3.02	0.8032
PC(O-42:5) (b)	0.46	0.23	0.89	0.022		0.37	0.18	0.76	0.0068
LPC(O-16:0)	0.41	0.19	0.88	0.0225		0.57	0.24	1.31	0.1855
PC(P-38:5) (a)	2.29	1.12	4.74	0.0243		1.59	0.71	3.61	0.2658
SM(d18:2/18:1)	2.04	1.1	3.82	0.0252		1.07	0.51	2.26	0.8635
PC(O-42:4) (b)	0.45	0.22	0.9	0.0252		0.49	0.23	1.03	0.0605
LPC(16:0) [sn2]	0.36	0.15	0.88	0.0254		0.47	0.18	1.22	0.1238
LPC(O-20:1)	0.51	0.28	0.92	0.0254		0.59	0.3	1.12	0.1084
LPC(18:1) [sn1]	0.45	0.22	0.91	0.0266		0.53	0.24	1.13	0.1014
LPC(20:1) [sn2]	0.45	0.22	0.91	0.0272		0.5	0.22	1.08	0.0814
LPC(18:3) [sn1] (b)	0.58	0.36	0.94	0.0279		0.58	0.35	0.98	0.0414
SM(34:3)	2.22	1.09	4.56	0.0286		0.93	0.37	2.33	0.8692
Ubiquinone	0.61	0.38	0.95	0.0296		0.58	0.35	0.94	0.0281
PC(O-16:0/20:3)	0.47	0.23	0.93	0.03		0.45	0.21	0.94	0.0336
HexCer(d16:1/18:0)	1.57	1.04	2.37	0.0316		1.24	0.79	1.96	0.3447
PIP1(38:4)	1.59	1.04	2.45	0.0324		2.01	1.27	3.23	0.0034
LPC(O-20:0)	0.51	0.27	0.95	0.0347		0.71	0.35	1.43	0.3353
PC(42:4) (b)	0.43	0.19	0.94	0.0364		0.39	0.17	0.89	0.0266
LPC(20:0) [sn1]	0.5	0.26	0.96	0.0373		0.54	0.25	1.13	0.1021
HexCer(d18:1/22:0)	0.52	0.28	0.96	0.0374		0.62	0.32	1.2	0.1602
DG(18:2_20:4)	1.42	1.02	1.99	0.0374		1.33	0.93	1.91	0.1232
LPC(18:2) [sn1]	0.53	0.28	0.96	0.038		0.67	0.33	1.34	0.2573
LPC(18:2) [sn2]	0.47	0.23	0.96	0.0386		0.57	0.25	1.27	0.1708
PC(O-16:0/16:0)	0.38	0.15	0.95	0.0389		0.34	0.13	0.91	0.032
LPC(18:1) [sn2]	0.46	0.22	0.96	0.0396		0.52	0.24	1.15	0.1079
LPC(O-22:0)	0.47	0.23	0.96	0.04		0.65	0.29	1.44	0.2874
AC(16:0)	0.46	0.22	0.96	0.0403		0.75	0.32	1.74	0.5037
FA(18:2)	1.55	1.02	2.37	0.0406		1.49	0.94	2.39	0.0914
HexCer(d18:1/16:0)	0.46	0.22	0.96	0.0408		0.4	0.18	0.89	0.0247
LPC(18:3) [sn1] (a)/LPC(18:3) [sn2] (b)	0.61	0.38	0.98	0.0409		0.63	0.38	1.05	0.0761
FA(16:2)	3.21	1.05	9.91	0.0413		4.28	1.29	14.39	0.0178
TG(O-52:0) [SIM]	0.68	0.46	0.99	0.044		0.61	0.4	0.92	0.0183
DG(18:1_20:4)	1.49	1.01	2.2	0.0448		1.31	0.86	2.02	0.2104
SM(d18:2/14:0)	1.78	1.01	3.14	0.0459		0.62	0.26	1.43	0.2627
SM(d18:2/17:0)	1.96	1.01	3.85	0.0468		1	0.45	2.22	0.9918
PC(44:4) (b)	0.5	0.25	0.99	0.0481		0.51	0.24	1.06	0.0716
Cer(d18:2/16:0)	2.13	1.01	4.52	0.0482		1.02	0.43	2.41	0.9665
LPC(20:2) [sn1]	0.5	0.25	0.99	0.0482		0.48	0.23	0.99	0.0485
PC(P-18:1/22:6)	1.66	1	2.75	0.0493		1.16	0.64	2.11	0.6199
LPC(18:3) (a) [sn1] [104_sn1]	0.64	0.41	1	0.0513		0.69	0.43	1.11	0.1305
SM(d18:2/16:0)	2.28	1	5.3	0.0526		0.84	0.29	2.45	0.7539
TG(O-52:1) [SIM]	1.44	1	2.1	0.0529		1.47	0.98	2.22	0.0659
SM(37:2)	1.86	1	3.51	0.0532		0.97	0.45	2.06	0.9299
LPE(18:2) [sn1]	0.61	0.36	1.01	0.054		0.68	0.4	1.16	0.162
Hex2Cer(d18:1/20:0)	1.7	0.99	2.95	0.054		1.2	0.66	2.19	0.5486
LPC(20:1) [sn1]	0.51	0.26	1.01	0.0562		0.58	0.26	1.25	0.1675
FA(18:3)	1.57	0.99	2.5	0.0576		1.45	0.86	2.47	0.1652
HexCer(d18:2/18:0)	1.54	0.99	2.41	0.0585		1.05	0.64	1.72	0.8593
FA(16:1)	1.38	0.99	1.94	0.0586		1.18	0.79	1.76	0.413
TG(O-52:2) [NL-17:1]	0.67	0.44	1.02	0.0608		0.56	0.35	0.88	0.0137
PC(P-18:0/20:4)	1.78	0.98	3.27	0.0609		1.64	0.86	3.13	0.1331
PE(P-18:0/22:6)	1.68	0.98	2.91	0.061		1.38	0.76	2.52	0.2926
LPC(O-22:1)	0.59	0.34	1.02	0.0615		0.61	0.33	1.13	0.1185
LPC(19:0) [sn1] (a) / LPC(19:0) [sn2] (b)	0.56	0.3	1.03	0.0627		0.51	0.25	1.01	0.0558
Cer(d18:2/14:0)	1.51	0.98	2.35	0.0659		0.85	0.49	1.48	0.561
PC(O-42:4) (a)	0.56	0.3	1.04	0.0661		0.48	0.25	0.92	0.0274
DG(O-18:1/18:2) [NL-O-18:1]	1.78	0.96	3.32	0.0679		1.85	0.96	3.62	0.0697
dhCer(d18:0/24:0)	1.75	0.96	3.22	0.0681		1.76	0.92	3.4	0.0894
PC(42:3) (a)	0.5	0.23	1.05	0.0682		0.46	0.2	1.07	0.075
DG(18:0_20:4)	1.65	0.96	2.85	0.0693		1.41	0.78	2.55	0.2609
SHexCer(d18:1/24:0(OH))	0.62	0.36	1.04	0.0702		0.51	0.28	0.9	0.021
AC(18:3)	0.58	0.32	1.04	0.0712		0.82	0.41	1.6	0.553
LPC(O-24:0)	0.53	0.26	1.05	0.0715		0.57	0.27	1.2	0.1426
CE(20:4) [+OH]	1.49	0.97	2.31	0.0736		1.23	0.77	1.98	0.3862
HexCer(d18:1/20:0)	0.54	0.28	1.06	0.0739		0.5	0.24	1.02	0.0576
SM(d18:1/18:0)/SM(d16:1/20:0)	2.08	0.94	4.68	0.074		0.99	0.39	2.5	0.9805
FA(18:1)	1.44	0.97	2.15	0.0741		1.3	0.84	2.04	0.2438
PE(17:0_22:6)	1.39	0.97	2	0.0784		1.17	0.78	1.77	0.4487
LPC(14:0) [sn2]	0.6	0.34	1.06	0.0789		0.54	0.29	0.99	0.0493
LPC(19:0) [sn1] (b)	0.6	0.34	1.06	0.08		0.55	0.28	1.06	0.077
PC(44:4) (a)	0.55	0.28	1.07	0.0802		0.5	0.23	1.04	0.0646
AC(15:0) (b)	0.59	0.33	1.06	0.0806		0.73	0.38	1.39	0.3356
LPC(O-18:0)	0.57	0.3	1.07	0.083		0.78	0.38	1.61	0.4992
CA	0.88	0.75	1.02	0.0835		0.95	0.81	1.12	0.5594
AC(15:0) (a)	0.67	0.42	1.05	0.084		0.79	0.48	1.3	0.35
PC(P-18:0/22:6)	1.51	0.94	2.44	0.0863		1.32	0.77	2.27	0.3088
LPC(20:0) [sn2]	0.56	0.29	1.08	0.0869		0.64	0.3	1.36	0.2511
LPC(20:2) [sn2]	0.54	0.27	1.09	0.0875		0.48	0.22	1.01	0.0557
LPC(18:0) [sn2]	0.53	0.25	1.1	0.0901		0.5	0.22	1.08	0.0802
PC(42:3) (b)	0.55	0.27	1.1	0.0905		0.54	0.25	1.16	0.1162
LPC(O-24:1)	0.56	0.29	1.09	0.0907		0.56	0.27	1.15	0.1149
DG(O-18:1/18:1) [NL-O-18:1]	1.41	0.95	2.11	0.091		1.36	0.88	2.09	0.1676
LPC(18:0) [sn1]	0.55	0.27	1.1	0.0911		0.5	0.24	1.06	0.0718
Cer(d18:2/18:0)	1.57	0.93	2.65	0.0918		0.96	0.53	1.71	0.8793
PE(18:1_22:6) (b)	1.35	0.95	1.93	0.093		1.14	0.77	1.71	0.5069
methyl-CE(22:6)	0.84	0.69	1.03	0.0945		0.8	0.64	1	0.0547
LPC(15-MHDA) [sn1] [104_sn1]	0.63	0.36	1.09	0.1009		0.66	0.36	1.22	0.1876
LPC(15-MHDA) [sn2]	0.64	0.37	1.09	0.1014		0.65	0.36	1.18	0.1566
PC(O-42:5) (c)	0.6	0.33	1.1	0.102		0.58	0.3	1.11	0.1038
Hex2Cer(d18:1/16:0)	0.54	0.25	1.13	0.102		0.51	0.22	1.13	0.0984
PE(P-20:0/22:6)	1.5	0.92	2.46	0.1021		1.22	0.69	2.18	0.4902
SM(37:1)	1.81	0.89	3.72	0.1028		0.95	0.41	2.18	0.8963
AC(17:0) (b)	0.56	0.28	1.12	0.1041		0.86	0.39	1.88	0.7147
HexCer(d18:1/24:1)	0.6	0.32	1.11	0.1065		0.55	0.28	1.08	0.0833
PE(15-MHDA_20:4)	1.38	0.93	2.06	0.1069		1.14	0.74	1.74	0.5533
AC(14:0)	0.64	0.37	1.1	0.1086		0.81	0.44	1.48	0.4907
PS(38:5)	2.06	0.85	5.03	0.1104		2.17	0.86	5.56	0.1038
PE(18:0_22:5) (n6)	1.26	0.95	1.67	0.1104		1.07	0.78	1.46	0.689
CE(22:0)	1.58	0.9	2.8	0.1113		1.28	0.69	2.38	0.437
SM(d16:1/24:1)	1.74	0.88	3.47	0.1121		0.98	0.45	2.14	0.9556
LPC(O-18:1)	0.57	0.28	1.14	0.1136		0.63	0.29	1.35	0.2324
TG(O-54:2) [NL-17:1]	1.33	0.93	1.89	0.1156		1.28	0.87	1.9	0.2174
Cer(d18:2/21:0)	1.39	0.92	2.1	0.1165		0.92	0.57	1.48	0.7386
LPC(14:0) [sn1]	0.64	0.36	1.12	0.1171		0.57	0.31	1.05	0.0727
PC(O-18:0/18:2)	0.62	0.34	1.13	0.1211		0.56	0.28	1.09	0.0883
PC(42:8) (b)	0.61	0.32	1.14	0.1218		0.54	0.27	1.05	0.0721
LPC(15:0) [sn2]	0.6	0.31	1.15	0.1258		0.6	0.29	1.21	0.1572
TG(56:8) [NL-20:4]	1.29	0.93	1.79	0.1285		1.17	0.82	1.67	0.3883
PE(18:0_20:4)	1.37	0.92	2.05	0.1286		1.14	0.73	1.77	0.573
LPC(24:0) [sn1]	0.56	0.27	1.18	0.1287		0.57	0.24	1.3	0.1816
Sph(d18:2)	2.32	0.78	6.92	0.1306		3.06	0.97	9.7	0.0567
AC(20:3)	0.65	0.37	1.14	0.1337		0.98	0.52	1.86	0.9563
dhCer(d18:0/20:0)	1.72	0.85	3.51	0.1338		1.52	0.71	3.3	0.2845
PC(16:1_20:4)	1.37	0.91	2.06	0.1341		1.11	0.7	1.76	0.6544
PE(18:1_22:6) (a)	1.28	0.93	1.78	0.1344		1.21	0.84	1.74	0.3122
PC(17:0_20:4)	1.63	0.86	3.13	0.1344		1.15	0.57	2.35	0.6929
PC(P-16:0/22:6)	1.49	0.88	2.51	0.1362		1.42	0.8	2.53	0.2303
LPC(O-24:2)	0.7	0.44	1.12	0.1363		0.72	0.42	1.21	0.2162
LPC(19:1) (c)	0.68	0.4	1.13	0.1367		0.67	0.38	1.2	0.1781
LPC(24:0) [sn2]	0.57	0.27	1.2	0.1401		0.63	0.27	1.44	0.2734
AC(24:1) (a)	0.57	0.27	1.2	0.1418		0.74	0.32	1.66	0.4601
LPC(15:0) [sn1]	0.6	0.3	1.19	0.1448		0.6	0.28	1.27	0.1853
SM(42:3)	1.75	0.83	3.76	0.1454		0.68	0.26	1.73	0.4153
LPC(17:1) [sn1] (b)	0.69	0.41	1.14	0.1507		0.76	0.44	1.32	0.3376
FA(17:1)	1.81	0.8	4.12	0.1541		1.55	0.61	3.9	0.3545
dhCer(d18:0/22:0)	1.52	0.86	2.7	0.1547		1.33	0.71	2.51	0.3748
TG(56:7) [NL-20:4]	1.33	0.9	1.96	0.1547		1.2	0.79	1.84	0.3952
DG(18:1_20:5)	1.25	0.92	1.69	0.1596		1.15	0.82	1.6	0.4179
TG(56:6) [NL-20:4]	1.38	0.88	2.18	0.1598		1.19	0.72	1.96	0.503
PC(O-34:2)	0.64	0.35	1.19	0.1603		0.54	0.27	1.07	0.081
TG(54:3) [NL-18:2]	1.36	0.89	2.09	0.1615		1.39	0.87	2.24	0.1651
FA(15:0)	2.37	0.71	7.99	0.1619		3.6	0.93	14.02	0.063
PC(P-16:0/20:4)	1.61	0.83	3.14	0.1622		1.51	0.74	3.08	0.259
PE(15-MHDA_18:2)	1.3	0.9	1.9	0.1635		1.2	0.81	1.79	0.3735
AC(24:1)-OH	0.49	0.17	1.33	0.1652		0.5	0.17	1.46	0.213
PE(P-18:1/22:6) (b)	1.49	0.85	2.63	0.1662		1.15	0.61	2.15	0.666
PI(18:0_20:4)	1.52	0.84	2.79	0.1673		1.08	0.56	2.09	0.811
TG(56:7) [NL-20:5]	1.28	0.9	1.81	0.1678		1.2	0.83	1.74	0.3338
LPC(16:1) [sn1]	0.65	0.35	1.2	0.1712		0.57	0.29	1.1	0.0972
LPE(17:0) [sn2]	0.72	0.45	1.15	0.1719		0.68	0.4	1.12	0.1326
CE(22:6)	1.29	0.9	1.85	0.1721		1.11	0.74	1.68	0.6131
LPE(18:2) [sn2]	0.71	0.44	1.16	0.1739		0.79	0.47	1.33	0.3756
Hex2Cer(d18:1/24:1)	0.66	0.36	1.2	0.1757		0.6	0.31	1.16	0.1339
SM(d17:1/24:1)	1.66	0.8	3.47	0.179		0.91	0.39	2.11	0.8271
PE(P-18:0/20:4)	1.42	0.85	2.37	0.1791		1.17	0.68	2.02	0.5717
TG(54:6) [NL-20:4]	1.27	0.9	1.8	0.1804		1.18	0.8	1.74	0.403
TG(54:2) [NL-18:0]	1.32	0.88	1.99	0.1822		1.33	0.84	2.1	0.2262
AC(17:0) (a)	0.68	0.39	1.2	0.1845		0.8	0.43	1.48	0.4742
PC(P-44:5)	0.63	0.32	1.24	0.1854		0.55	0.26	1.15	0.1127
SM(42:4)	1.63	0.79	3.38	0.1854		0.59	0.24	1.46	0.2567
AC(24:0)	0.63	0.31	1.25	0.1887		0.81	0.38	1.71	0.5784
PC(O-32:2)	0.74	0.47	1.16	0.1906		0.75	0.46	1.21	0.2409
DG(18:2_18:2)	1.28	0.89	1.85	0.1908		1.35	0.91	2	0.1384
LPC(19:1) (a)	0.63	0.31	1.26	0.1914		0.7	0.33	1.49	0.3578
DG(O-18:0/20:0) [NL-O-18:0]	0.7	0.41	1.19	0.192		0.69	0.39	1.21	0.1987
TG(56:8) [NL-20:5]	1.23	0.9	1.69	0.1929		1.2	0.86	1.69	0.2753
PC(P-17:0/20:4) (b)	1.47	0.82	2.63	0.194		1.48	0.8	2.78	0.216
PE(P-15:0/20:4) (b)	1.25	0.89	1.77	0.1953		1.25	0.87	1.8	0.2349
LPC(17:1) [sn2] (a)	0.68	0.37	1.22	0.1969		0.77	0.41	1.44	0.4106
FA(22:5)	1.43	0.83	2.48	0.2		1.32	0.73	2.4	0.3575
TG(49:1) [NL-17:1]	0.81	0.58	1.12	0.2004		0.76	0.52	1.1	0.1513
LPC(22:0) [sn1]	0.64	0.32	1.27	0.2011		0.88	0.4	1.92	0.7475
PE(16:0_22:6)	1.26	0.89	1.79	0.2017		1.08	0.73	1.6	0.7006
PC(P-38:5) (b)	1.39	0.84	2.33	0.2021		1.26	0.73	2.2	0.4036
PS(38:4)	1.3	0.86	1.96	0.2101		1.37	0.89	2.12	0.1572
AC(12:0)	0.76	0.49	1.17	0.2122		0.93	0.57	1.49	0.7507
dhCer(d18:0/24:1)	1.41	0.82	2.42	0.2132		1.28	0.7	2.32	0.4219
SM(43:2) (c)	0.66	0.34	1.27	0.214		0.35	0.16	0.75	0.008
PC(O-32:1)	0.65	0.33	1.28	0.2143		0.48	0.22	1	0.0528
CE(24:5)	1.2	0.9	1.62	0.2169		1.16	0.85	1.6	0.3431
PC(31:0) (a)	0.81	0.57	1.14	0.2187		0.7	0.48	1.02	0.0663
Cer(d20:1/26:0)	0.61	0.27	1.35	0.2226		0.64	0.27	1.5	0.3029
LPE(P-18:1)	1.33	0.84	2.11	0.2236		1.14	0.7	1.86	0.6051
PC(O-18:0/20:4)	0.64	0.31	1.31	0.2252		0.65	0.3	1.38	0.2607
PE(20:0_20:4)	1.31	0.85	2.04	0.2278		1.27	0.8	2.03	0.3151
PC(O-44:6) (b)	0.73	0.43	1.22	0.2307		0.66	0.37	1.15	0.1466
DG(16:0_20:4)	1.23	0.87	1.74	0.2332		1.12	0.77	1.65	0.5485
PE(15-MHDA_22:6)	1.23	0.87	1.75	0.2349		1.04	0.7	1.53	0.8581
LPC(15-MHDA) [sn1] / LPC(17:0) [sn2]	0.7	0.39	1.26	0.2361		0.75	0.39	1.43	0.3747
PE(P-18:0/22:5) (n6)	1.37	0.81	2.33	0.2375		1.18	0.67	2.07	0.5634
Hex2Cer(d18:2/16:0)	0.67	0.34	1.31	0.2392		0.61	0.29	1.25	0.1768
LPC(17:1) [sn1] (a) / LPC(17:1) [sn2] (b)	0.69	0.37	1.28	0.241		0.82	0.42	1.58	0.5474
DG(O-18:1/20:0) [NL-O-18:1]	0.65	0.32	1.33	0.2421		0.59	0.27	1.27	0.1821
LPC(17:1) (a) [sn1] [104_sn1]	0.7	0.38	1.28	0.2442		0.82	0.42	1.58	0.5458
SM(d18:2/22:0)	1.5	0.76	3.02	0.2468		0.68	0.29	1.59	0.3745
PE(P-17:0/22:6) (a)	1.36	0.81	2.29	0.2473		1.17	0.67	2.05	0.58
CE(20:1)	1.34	0.82	2.2	0.2479		1.27	0.75	2.16	0.3815
LPC(17:0) [sn1]	0.69	0.37	1.29	0.2507		0.72	0.36	1.46	0.3669
PC(P-16:0/14:0)	0.71	0.4	1.27	0.251		0.63	0.33	1.2	0.1604
TG(49:1) [SIM]	0.82	0.58	1.15	0.2516		0.75	0.51	1.11	0.1537
SM(d18:1/24:0)	0.68	0.35	1.31	0.2525		0.64	0.3	1.33	0.2298
PE(18:0_22:6)	1.21	0.87	1.67	0.2552		1.03	0.71	1.48	0.8833
CE(20:2)	1.35	0.8	2.29	0.2565		1.08	0.61	1.92	0.7834
DG(14:0_16:0)	0.74	0.43	1.24	0.2574		0.63	0.35	1.14	0.1313
PI (38:5) (b)	1.37	0.79	2.36	0.259		0.91	0.49	1.67	0.7563
PA(36:2)	1.28	0.84	1.95	0.2607		1.22	0.77	1.94	0.3929
CE(20:0)	1.39	0.78	2.5	0.2612		1.11	0.59	2.09	0.7406
PI(15-MHDA_18:1)/PI(17:0_18:1)	0.77	0.49	1.21	0.2615		0.64	0.39	1.05	0.079
LPE(18:1) [sn1]	0.74	0.43	1.25	0.262		0.87	0.49	1.52	0.6204
TG(49:1) [NL-16:1]	0.8	0.54	1.18	0.262		0.74	0.47	1.14	0.1723
SM(d18:1/20:0)/SM(d16:1/22:0)	1.55	0.72	3.35	0.2622		0.93	0.39	2.23	0.8749
Cer(d16:1/18:0)	1.29	0.83	2.01	0.2626		0.92	0.56	1.51	0.7519
PC(16:0_18:2)	0.27	0.03	2.7	0.2632		0.16	0.01	1.99	0.1552
PC(P-18:1/18:1)	1.42	0.77	2.65	0.2672		0.89	0.43	1.81	0.7412
AC(20:4)	0.73	0.42	1.27	0.2681		1.28	0.67	2.46	0.4535
dhCer(d18:0/18:0)	1.44	0.75	2.77	0.2705		0.78	0.38	1.6	0.4998
SM(d18:2/23:0)	1.45	0.75	2.82	0.2723		0.61	0.26	1.42	0.2526
AC(18:0)-OH	0.72	0.4	1.29	0.2729		0.97	0.5	1.87	0.9293
GM3(d18:2/24:1)	1.32	0.8	2.18	0.2738		0.99	0.56	1.74	0.9634
PE(P-20:0/20:4)	1.37	0.78	2.44	0.2757		1.08	0.58	2	0.8189
LPC(19:0) [sn2] (a)	0.72	0.4	1.29	0.2759		0.74	0.39	1.38	0.3405
AC(20:5)	0.78	0.5	1.22	0.2762		0.98	0.6	1.6	0.9327
Cer(d20:1/23:0)	1.37	0.78	2.4	0.2767		1.27	0.7	2.3	0.4367
CE(24:0)	1.4	0.77	2.55	0.2774		1.15	0.6	2.21	0.6785
Hex3Cer(d18:1/22:0)	1.32	0.8	2.2	0.2779		1.11	0.62	1.99	0.7219
SM(44:1)	0.66	0.3	1.41	0.2785		0.63	0.28	1.45	0.2784
AC(16:0)-OH	0.73	0.41	1.3	0.2823		0.96	0.5	1.85	0.9041
PI(18:0_18:1)	0.78	0.49	1.23	0.2826		0.6	0.35	0.99	0.0495
CE(22:5)	1.29	0.81	2.05	0.2834		0.98	0.58	1.66	0.9496
Cer(d18:1/16:0)	0.59	0.22	1.54	0.2847		0.3	0.1	0.84	0.024
TG(54:2) [SIM]	1.25	0.83	1.9	0.2858		1.24	0.78	1.99	0.3633
Cer(d17:1/18:0)	1.38	0.77	2.5	0.2861		0.87	0.45	1.65	0.6635
PE(18:1_18:1)	1.2	0.86	1.7	0.2881		1.13	0.79	1.63	0.5045
Cer(m18:1/24:0)	0.81	0.54	1.2	0.2888		0.92	0.6	1.41	0.6974
PC(18:0_20:4)	1.39	0.76	2.55	0.2895		0.95	0.49	1.85	0.8733
PC(44:5)	0.69	0.34	1.38	0.292		0.59	0.27	1.28	0.1834
PC(16:0_18:3) (b)	0.77	0.48	1.25	0.2924		0.56	0.33	0.95	0.033
LPC(19:1) (b)	0.7	0.36	1.35	0.2924		0.8	0.38	1.67	0.5471
DE(22:6)	1.12	0.91	1.39	0.2937		1.09	0.87	1.37	0.4447
LPC(16:1) [sn2]	0.77	0.46	1.26	0.296		0.64	0.37	1.11	0.1172
PC(O-46:7) (a)	0.76	0.45	1.28	0.3018		0.69	0.38	1.23	0.2064
TG(54:3) [SIM]	1.25	0.82	1.91	0.3039		1.27	0.79	2.04	0.318
HexCer(d18:2/24:0)	0.72	0.38	1.35	0.304		0.78	0.39	1.53	0.4633
PC(28:0)	0.84	0.6	1.17	0.3051		0.71	0.49	1.03	0.075
PE(38:5) (a)	1.22	0.83	1.79	0.3064		1.1	0.73	1.66	0.6348
TG(58:10) [SIM]	1.19	0.85	1.66	0.3129		1.13	0.79	1.62	0.5102
CE(14:0)	0.78	0.49	1.26	0.314		0.64	0.38	1.07	0.0885
FA(18:0)	0.5	0.13	1.89	0.3146		0.88	0.2	3.76	0.8632
CE(24:1)	1.35	0.75	2.46	0.3157		1.11	0.58	2.12	0.75
LPC(22:0) [sn2]	0.7	0.34	1.41	0.3166		0.9	0.4	1.99	0.7898
PC(17:0_22:6)	1.26	0.8	1.98	0.317		1.06	0.64	1.76	0.8315
PG(34:1)	1.23	0.82	1.84	0.3232		1.14	0.73	1.78	0.5525
TG(O-52:1) [NL-18:1]	1.27	0.79	2.03	0.3235		1.2	0.71	2.02	0.4913
COH	0.58	0.2	1.71	0.3242		0.34	0.1	1.1	0.0739
AC(14:0)-OH	0.77	0.46	1.29	0.3247		1.06	0.59	1.9	0.8401
SM(43:1)	0.72	0.38	1.38	0.326		0.76	0.38	1.54	0.449
PE(17:0_20:4)	1.25	0.8	1.97	0.3267		0.97	0.6	1.58	0.9045
TG(54:3) [NL-18:1]	1.23	0.81	1.85	0.3295		1.24	0.79	1.96	0.3512
Hex2Cer(d18:1/24:0)	0.72	0.36	1.4	0.3297		0.77	0.37	1.61	0.4901
FA(20:2)	1.57	0.63	3.91	0.3305		1.68	0.62	4.58	0.3101
LPC(P-16:0)	0.69	0.32	1.47	0.334		0.97	0.42	2.23	0.9442
Cer(m18:1/22:0)	0.84	0.58	1.2	0.335		0.89	0.59	1.33	0.5672
PE(O-18:1/22:6)	1.24	0.8	1.94	0.3351		0.99	0.6	1.65	0.9757
LPE(18:1) [sn2]	0.78	0.46	1.3	0.3363		0.87	0.51	1.51	0.6275
LPC(19:0) (a) [sn1] [104_sn1]	0.76	0.43	1.34	0.3376		0.72	0.38	1.34	0.3008
PE(P-18:1/22:6) (a)	1.27	0.78	2.08	0.3379		1.04	0.6	1.8	0.8912
LPI(18:1) [sn2]	0.79	0.48	1.29	0.342		0.68	0.4	1.17	0.1647
DG(18:1_18:1)	1.23	0.8	1.91	0.3428		1.28	0.79	2.07	0.3236
TG(48:3) [NL-18:3]	0.9	0.73	1.11	0.3445		0.87	0.69	1.1	0.2424
AC(18:2)	0.76	0.42	1.35	0.3446		1.32	0.68	2.57	0.4137
LPE(22:6) [sn2]	1.3	0.75	2.25	0.3462		1.23	0.66	2.28	0.5128
PE(P-16:0/22:6)	1.33	0.74	2.39	0.3472		1.14	0.59	2.17	0.7005
TG(O-50:2) [SIM]	1.21	0.81	1.82	0.3475		1.1	0.7	1.72	0.6742
PC(42:9) (a)	0.76	0.42	1.35	0.3478		0.66	0.35	1.27	0.2151
DG(18:0_18:2)	1.23	0.8	1.9	0.35		1.28	0.79	2.06	0.315
SM(d18:1/17:0)/SM(d17:1/18:0)	1.46	0.66	3.27	0.3519		0.9	0.37	2.18	0.8234
LPC(20:3) [sn1]	0.76	0.42	1.36	0.3532		0.72	0.39	1.34	0.3019
PE(16:0_16:0)	1.24	0.79	1.95	0.3541		1.15	0.71	1.87	0.5639
PE(P-18:1/20:4) (a)	1.25	0.78	2.02	0.3582		1	0.59	1.68	0.9945
TG(58:9) [NL-22:6]	1.13	0.87	1.48	0.3587		1.16	0.87	1.54	0.3175
Cer(m18:0/24:0)	0.82	0.54	1.25	0.3588		0.93	0.59	1.46	0.7644
SM(d18:1/14:0)/SM(d16:1/16:0)	1.39	0.69	2.8	0.3602		0.87	0.39	1.94	0.7387
DG(18:1_20:3)	1.18	0.83	1.66	0.3605		1.04	0.72	1.52	0.8204
LPC(P-20:0)	0.75	0.4	1.39	0.3617		0.93	0.46	1.88	0.8308
PC(42:6) (a)	0.58	0.18	1.87	0.3618		0.35	0.1	1.24	0.1035
PC(O-40:5)	0.69	0.3	1.55	0.3644		0.54	0.23	1.29	0.1691
Cer(d18:1/18:0)	1.3	0.74	2.3	0.3645		0.86	0.46	1.62	0.6435
TG(O-50:3) [NL-18:2]	1.12	0.88	1.42	0.3667		1.1	0.85	1.43	0.4532
PC(18:1_20:3)	1.41	0.67	3	0.3674		0.81	0.34	1.9	0.6273
Cer(d19:1/18:0)	1.17	0.83	1.66	0.3692		1.08	0.75	1.58	0.6761
PS(38:3)	1.21	0.8	1.83	0.3693		1.29	0.84	2.02	0.2511
AC(22:5)	0.83	0.55	1.25	0.3704		1.1	0.69	1.75	0.7043
TG(48:0) [NL-18:0]	0.87	0.65	1.18	0.3717		0.82	0.59	1.14	0.2377
PC(15-MHDA_20:4)	1.28	0.74	2.24	0.3731		0.95	0.52	1.73	0.867
Sph(d18:1)	1.42	0.65	3.11	0.3754		1.75	0.75	4.08	0.1924
TG(56:6) [SIM]	1.22	0.78	1.92	0.3771		1.2	0.74	1.97	0.4628
CE(24:4)	0.84	0.58	1.23	0.3774		0.72	0.47	1.08	0.1131
PE(P-17:0/20:4) (a)	1.22	0.78	1.92	0.3777		1.23	0.76	1.98	0.3973
PC(16:0_18:3) (a)	0.8	0.48	1.32	0.3794		0.58	0.32	1.02	0.0614
TG(48:2) [SIM]	0.9	0.7	1.14	0.3804		0.83	0.63	1.1	0.1991
PI(16:0_16:1)	0.9	0.71	1.14	0.3831		0.76	0.57	1	0.051
TG(58:9) [SIM]	1.19	0.8	1.78	0.3839		1.19	0.77	1.83	0.4419
TG(48:1) [SIM]	0.9	0.7	1.14	0.3842		0.85	0.64	1.12	0.2474
PC(16:0_20:4)	1.62	0.55	4.79	0.3842		1.16	0.36	3.77	0.805
TG(48:1) [NL-18:1]	0.9	0.71	1.14	0.3872		0.87	0.66	1.13	0.3013
Cer(m18:0/24:1)	0.84	0.56	1.25	0.3891		0.85	0.55	1.33	0.4828
Cer(d20:1/24:1)	1.29	0.72	2.29	0.3923		1.42	0.76	2.64	0.273
methyl-CE(18:0)	1.28	0.73	2.26	0.3945		1.02	0.55	1.89	0.9573
LPE(20:4) [sn1]	0.76	0.41	1.42	0.395		0.83	0.43	1.62	0.5909
Hex3Cer(d18:1/18:0)	1.25	0.75	2.11	0.3966		1	0.56	1.8	0.9891
PE(18:0_20:3) (a)	1.16	0.83	1.62	0.3986		0.97	0.67	1.41	0.8862
FA(22:6)	1.18	0.81	1.71	0.4002		1.13	0.75	1.69	0.5627
TG(50:2) [NL-14:0]	0.88	0.65	1.19	0.4004		0.86	0.61	1.2	0.3688
TG(48:0) [SIM]	0.87	0.62	1.21	0.401		0.83	0.57	1.2	0.3135
PC(P-18:0/18:2)	1.24	0.75	2.05	0.4016		1.18	0.67	2.08	0.5744
TG(58:8) [NL-22:6]	1.13	0.85	1.5	0.4025		1.13	0.83	1.53	0.4426
DG(18:1_22:5)	1.2	0.78	1.85	0.4026		1.19	0.74	1.89	0.4715
PE(P-16:0/20:3) (a)	0.83	0.53	1.29	0.4029		0.69	0.43	1.12	0.1383
PC(16:1_18:2)	1.26	0.73	2.18	0.407		0.95	0.5	1.78	0.8644
PA(36:4)	1.27	0.72	2.27	0.4074		1.22	0.67	2.26	0.5172
PC(18:2_20:5)	0.84	0.56	1.26	0.4075		0.77	0.49	1.21	0.2614
DG(18:1_18:2)	1.19	0.79	1.79	0.4078		1.26	0.81	1.97	0.3004
PE(18:0_22:4)	1.13	0.84	1.54	0.4121		1.01	0.73	1.4	0.9592
TG(50:3) [NL-18:3]	0.9	0.69	1.16	0.4145		0.88	0.66	1.18	0.3886
PG(36:1)	1.14	0.83	1.58	0.4151		1.12	0.78	1.61	0.5506
PC(18:2_18:2)	0.77	0.4	1.46	0.4152		0.62	0.3	1.29	0.1997
PC(18:0_22:5) (n3)/PC(20:1_20:4)	0.78	0.42	1.42	0.4155		0.56	0.29	1.08	0.0845
FA(22:4)	1.24	0.74	2.09	0.4178		1.12	0.63	2	0.7038
TG(O-54:4) [NL-18:2]	1.16	0.81	1.66	0.4182		1.14	0.78	1.68	0.5051
PC(P-16:0/16:0)	0.73	0.33	1.58	0.4189		0.65	0.28	1.5	0.3076
FA(17:0)	1.51	0.55	4.14	0.4208		1.96	0.64	6.02	0.2367
SM(35:2) (b)	1.34	0.65	2.78	0.4214		0.73	0.31	1.71	0.4692
PC(16:1_22:6)	1.23	0.74	2.03	0.423		0.94	0.52	1.68	0.8272
SM(38:3) (b)	3.7	0.15	93.32	0.4251		0.51	0.01	19.23	0.7186
PE(16:0_20:4)	1.17	0.8	1.7	0.4252		1	0.66	1.51	0.9894
LPE(17:0) [sn1]	0.81	0.49	1.35	0.4274		0.74	0.42	1.28	0.2813
PE(P-18:0/22:4)	1.29	0.69	2.4	0.428		1.13	0.59	2.18	0.7179
SM(d16:1/23:0)/SM(d17:1/22:0)	1.29	0.69	2.41	0.4289		0.77	0.37	1.59	0.4811
PI(34:0)	0.88	0.65	1.2	0.4296		0.72	0.51	1.01	0.062
PI(34:1)	0.86	0.59	1.26	0.433		0.67	0.43	1.03	0.0701
TG(54:5) [NL-20:4]	1.16	0.8	1.68	0.4357		1.08	0.71	1.64	0.7254
LPC(20:3) [sn2]	0.78	0.42	1.45	0.4369		0.69	0.36	1.32	0.2626
GM3(d18:1/24:0)	0.8	0.45	1.41	0.4378		0.84	0.44	1.59	0.5929
PE(P-17:0/20:4) (b)	1.2	0.76	1.91	0.439		1.13	0.69	1.85	0.6178
PC(P-17:0/20:4) (a)	1.26	0.7	2.29	0.4397		1.27	0.67	2.4	0.4621
PC(42:2) (a)	1.26	0.69	2.31	0.4439		1.25	0.64	2.42	0.5136
AC(22:6)	0.83	0.52	1.33	0.4441		0.93	0.55	1.53	0.7636
PE(P-18:1/18:1) (b)	1.2	0.75	1.91	0.4448		1.01	0.61	1.66	0.9721
LPC(22:4) [sn2]	0.82	0.49	1.36	0.4455		0.73	0.43	1.25	0.2493
PC(14:0_16:0)	0.82	0.49	1.37	0.4458		0.62	0.35	1.1	0.1044
PC(15:0_20:4)	1.24	0.71	2.19	0.4476		0.85	0.45	1.6	0.6181
PI(16:0/16:0)	0.91	0.7	1.17	0.4486		0.75	0.56	0.99	0.0452
Cer(d18:1/21:0)	1.24	0.71	2.16	0.4487		0.8	0.43	1.47	0.4728
LPE(22:6) [sn1]	1.24	0.71	2.18	0.4553		1.13	0.6	2.13	0.7065
PC(P-16:0/18:1)	1.28	0.67	2.43	0.458		0.88	0.42	1.88	0.7471
TG(48:2) [NL-18:2]	0.91	0.71	1.17	0.4582		0.89	0.68	1.17	0.3946
SM(d19:1/24:1)	1.24	0.71	2.17	0.459		1.22	0.67	2.22	0.5218
PC(38:5) (b)	1.2	0.74	1.94	0.4595		0.91	0.54	1.54	0.7234
PC(O-18:1/18:2)	0.8	0.43	1.46	0.4597		0.66	0.33	1.31	0.2397
TG(O-52:1) [NL-16:0]	1.2	0.73	1.97	0.4623		1.11	0.64	1.93	0.6995
AC(24:1) (b)	0.79	0.42	1.49	0.463		0.96	0.48	1.9	0.9053
PA(40:6)	0.72	0.29	1.74	0.4643		0.77	0.3	1.99	0.5913
Cer(d16:1/24:0)	0.83	0.51	1.36	0.4649		0.81	0.48	1.35	0.4155
Cer(d17:1/24:0)	0.82	0.49	1.39	0.4649		0.78	0.45	1.37	0.394
PC(42:8) (a)	0.8	0.43	1.47	0.4695		0.69	0.36	1.34	0.2763
TG(53:2) [NL-18:1]	1.16	0.78	1.72	0.4705		1.15	0.75	1.78	0.5179
AC(20:3)-OH	0.8	0.44	1.46	0.4762		1.16	0.6	2.26	0.6625
PI(15-MHDA_20:4)\PI(17:0_20:4)	1.21	0.71	2.07	0.4781		0.76	0.42	1.38	0.3752
methyl-CE(18:1)	1.19	0.73	1.93	0.4794		1.2	0.71	2.04	0.4914
CE(16:0)	0.74	0.32	1.7	0.4805		0.52	0.21	1.27	0.1502
PC(15:0_22:6)	1.17	0.76	1.79	0.4814		0.97	0.59	1.57	0.89
PE(P-18:1/22:4)	1.26	0.66	2.43	0.4819		0.79	0.39	1.6	0.5138
TG(48:2) [NL-14:1]	0.92	0.74	1.15	0.4872		0.85	0.66	1.09	0.201
LPC(P-17:0) (a)	0.82	0.48	1.42	0.4879		1	0.55	1.84	0.9883
PE(18:0_18:1)	1.13	0.79	1.62	0.4882		1.03	0.7	1.52	0.8812
PC(42:6) (b)	1.21	0.7	2.1	0.4883		1	0.51	1.94	0.9967
DG(18:2_22:6)	1.09	0.86	1.38	0.4914		1.12	0.86	1.45	0.3929
PC(40:10)	1.12	0.81	1.55	0.492		1.08	0.76	1.53	0.6634
Cer(d18:1/22:0)	0.79	0.4	1.55	0.4921		0.62	0.3	1.26	0.1852
CE(20:3)	1.2	0.71	2.05	0.493		0.85	0.47	1.52	0.5822
Cer(m18:0/22:0)	0.87	0.59	1.29	0.4935		0.9	0.59	1.38	0.6353
PE(O-16:0/20:4)	1.16	0.76	1.8	0.4937		0.94	0.58	1.5	0.7829
TG(48:2) [NL-14:0]	0.92	0.72	1.17	0.4946		0.87	0.66	1.15	0.3377
PC(44:12)	1.14	0.78	1.65	0.4967		1.11	0.74	1.67	0.6107
PE(18:1_18:2)	1.13	0.8	1.59	0.4967		1.08	0.75	1.55	0.6797
PE(17:0_18:2)	1.14	0.78	1.68	0.4967		1	0.66	1.51	0.9934
S1P(d16:1)	1.27	0.64	2.52	0.4974		0.99	0.47	2.08	0.9804
PE(P-17:0/22:6) (b)	1.19	0.72	1.99	0.4999		1.09	0.62	1.91	0.7669
TG(48:3) [SIM]	0.91	0.69	1.2	0.5029		0.85	0.63	1.15	0.2878
PC(18:1_18:1)	1.25	0.65	2.4	0.5041		0.87	0.42	1.79	0.7085
SM(d17:1/16:0)	1.27	0.63	2.59	0.5048		0.77	0.34	1.75	0.5331
PE(38:5) (b)	1.13	0.79	1.61	0.5049		0.93	0.63	1.38	0.7235
PE(16:0_20:3)	1.13	0.79	1.62	0.505		0.99	0.67	1.46	0.9602
Hex2Cer(d16:1/24:1)	0.86	0.55	1.35	0.5082		0.79	0.48	1.29	0.3419
TG(54:4) [SIM]	1.15	0.76	1.72	0.5085		1.18	0.76	1.84	0.4635
TG(48:3) [NL-14:0]	0.92	0.73	1.17	0.5097		0.88	0.68	1.15	0.3493
CE(22:1)	1.19	0.71	2.01	0.5109		0.95	0.54	1.68	0.8712
PC(16:0_18:0)	0.75	0.32	1.77	0.5122		0.53	0.21	1.37	0.1942
TG(58:8) [SIM]	1.15	0.76	1.75	0.5124		1.11	0.7	1.75	0.6628
LPE(18:0) [sn2]	0.81	0.43	1.52	0.5136		0.65	0.33	1.28	0.2164
TG(O-52:0) [NL-16:0]	0.86	0.54	1.35	0.517		0.85	0.51	1.4	0.5219
Hex2Cer(d18:1/18:0)	0.82	0.44	1.5	0.5179		0.69	0.36	1.34	0.2771
HexCer(d18:2/20:0)	1.21	0.68	2.18	0.521		0.9	0.47	1.73	0.7473
TG(O-54:3) [NL-18:1]	1.14	0.76	1.73	0.5223		1.01	0.64	1.59	0.9622
TG(58:10) [NL-22:6]	1.09	0.84	1.4	0.5224		1.1	0.84	1.45	0.5015
SM(d16:1/19:0)	0.81	0.42	1.56	0.5229		0.67	0.33	1.38	0.2799
LPC(22:1) [sn2]	0.82	0.44	1.52	0.5236		1.09	0.54	2.19	0.8093
TG(50:3) [NL-14:0]	0.91	0.68	1.22	0.526		0.92	0.67	1.27	0.6145
PC(O-18:0/18:1)	0.78	0.36	1.68	0.5263		0.69	0.3	1.59	0.3832
PC(P-15:0/20:4) (a)	1.16	0.73	1.85	0.5281		1.44	0.88	2.39	0.1508
PE(P-20:1/22:6)	1.11	0.8	1.52	0.5297		0.95	0.66	1.35	0.7695
PE(36:0)	0.87	0.57	1.33	0.5298		0.68	0.43	1.06	0.0903
TG(52:5) [NL-20:5]	0.93	0.73	1.17	0.53		0.91	0.7	1.18	0.4652
PE(P-18:0/20:3) (a)	0.87	0.56	1.34	0.5311		0.74	0.46	1.19	0.2188
TG(O-54:4) [NL-17:1]	1.11	0.8	1.53	0.5316		1.11	0.79	1.56	0.5543
PE(P-16:0/20:3) (b)	0.87	0.57	1.33	0.5323		0.75	0.47	1.17	0.2091
PE(17:0_18:1)	1.13	0.77	1.64	0.5354		1.04	0.7	1.56	0.8378
DE(18:1)	0.87	0.56	1.36	0.536		0.82	0.51	1.31	0.3997
PE(P-19:0/20:4) (b)	1.16	0.72	1.89	0.5372		1.12	0.67	1.89	0.6638
PC(32:1)	0.89	0.62	1.28	0.5409		0.72	0.47	1.09	0.1189
DG(18:1_18:3)	1.13	0.76	1.68	0.5439		1.12	0.73	1.72	0.6098
SM(43:2) (b)	0.81	0.42	1.58	0.5441		0.56	0.26	1.17	0.1231
LPC(22:4) [sn1]	0.86	0.54	1.39	0.5442		0.79	0.48	1.31	0.3612
PC(16:0_22:6)	1.17	0.7	1.96	0.5444		1.01	0.58	1.78	0.9615
TG(50:4) [NL-18:3]	0.92	0.71	1.2	0.547		0.86	0.64	1.16	0.3305
SM(d18:0/14:0)	1.21	0.65	2.23	0.5503		0.88	0.43	1.79	0.7283
PA(34:1)	0.86	0.53	1.4	0.551		1.02	0.61	1.71	0.9328
LPC(22:5) (n3) [sn1] [104_sn1]	0.86	0.52	1.42	0.5515		0.85	0.49	1.47	0.5643
PC(18:0_22:4)	0.87	0.55	1.38	0.5527		0.65	0.39	1.07	0.0909
TG(48:0) [NL-16:0]	0.91	0.66	1.25	0.553		0.89	0.62	1.27	0.5115
PI(18:0_22:5) (n3)	1.14	0.74	1.75	0.5535		0.98	0.61	1.56	0.9254
DE(20:5)	0.92	0.69	1.22	0.554		0.94	0.69	1.27	0.6764
CE(20:4)	1.15	0.72	1.86	0.555		0.86	0.51	1.47	0.5835
GM1(d18:1/16:0)	0.87	0.55	1.38	0.5574		0.8	0.49	1.3	0.3641
PE(P-18:1/18:1) (a)	1.18	0.68	2.02	0.5576		0.86	0.47	1.57	0.6193
TG(O-50:1) [NL-18:1]	1.14	0.73	1.77	0.5582		1.11	0.69	1.79	0.6616
TG(54:7) [NL-22:6]	0.94	0.75	1.17	0.5592		0.91	0.71	1.17	0.4725
PE(P-19:0/20:4) (a)	0.88	0.58	1.35	0.5621		0.82	0.52	1.29	0.3933
Cer(d19:1/22:0)	0.88	0.58	1.35	0.5639		0.89	0.56	1.4	0.6154
LPC(26:0) [sn1]	1.59	0.33	7.62	0.5643		1.45	0.25	8.35	0.6799
AC(14:1)-OH	0.88	0.56	1.37	0.5646		1.08	0.66	1.77	0.7489
PC(38:6) [+OH]	1.17	0.69	1.99	0.5649		1.15	0.66	2.01	0.632
CE(18:0)	0.84	0.45	1.54	0.5662		0.7	0.36	1.36	0.2948
TG(50:0) [SIM]	0.89	0.58	1.35	0.5681		0.86	0.54	1.37	0.5303
Cer(d20:1/24:0)	1.2	0.63	2.3	0.5724		1.48	0.75	2.94	0.2541
PC(40:7) (a)	0.86	0.52	1.44	0.5725		0.7	0.4	1.2	0.1968
TG(O-54:2) [SIM]	1.12	0.76	1.64	0.5757		1.08	0.7	1.66	0.7361
TG(54:6) [SIM]	1.11	0.77	1.61	0.5771		1.14	0.76	1.72	0.5382
PE(P-18:0/18:1)	1.15	0.7	1.91	0.5777		0.95	0.55	1.66	0.8646
PC(O-42:5) (a)	0.83	0.43	1.6	0.5789		0.63	0.31	1.28	0.207
DG(14:0_18:2)	0.91	0.63	1.29	0.5799		0.89	0.6	1.3	0.5386
FA(16:0)	1.26	0.56	2.82	0.5805		1.32	0.54	3.26	0.5458
Cer(d18:1/24:0)	0.83	0.43	1.61	0.5815		0.84	0.41	1.7	0.626
PI(36:2)	1.16	0.69	1.95	0.583		0.86	0.48	1.56	0.6268
GM3(d18:1/18:0)	0.81	0.37	1.76	0.5853		1.06	0.46	2.49	0.886
Cer(d18:2/20:0)	1.17	0.66	2.09	0.5854		0.74	0.4	1.38	0.3482
LPE(P-20:0)	0.86	0.49	1.49	0.586		0.85	0.46	1.55	0.5928
SM(41:0)	1.18	0.65	2.16	0.5867		0.97	0.49	1.89	0.9196
TG(56:9) [SIM]	1.1	0.78	1.57	0.5886		1.05	0.72	1.54	0.7921
CE(22:6) [+OH]	1.11	0.75	1.67	0.5945		0.94	0.6	1.46	0.7805
DG(16:0_18:2)	1.12	0.73	1.72	0.5954		1.21	0.76	1.94	0.4251
TG(51:1) [SIM]	0.91	0.63	1.3	0.5958		0.85	0.57	1.28	0.4444
Hex2Cer(d18:2/24:1)	0.86	0.5	1.49	0.5966		0.59	0.32	1.09	0.0905
dxCA	1.07	0.84	1.36	0.5975		1.1	0.85	1.42	0.4709
PE(P-16:0/20:4)	1.15	0.68	1.95	0.599		0.98	0.56	1.72	0.9444
PC(42:4) (a)	0.81	0.36	1.81	0.599		0.59	0.24	1.4	0.2334
PE(18:0_22:5) (n3)	1.1	0.78	1.55	0.5996		0.98	0.68	1.42	0.9221
PC(P-15:0/20:4) (b)	4.01	0.02	739.98	0.6009		3.86	0.01	1104.16	0.639
DG(18:1_22:6)	1.07	0.82	1.4	0.6022		1.08	0.81	1.43	0.5922
Cer(d18:1/14:0)	0.85	0.45	1.58	0.6024		0.46	0.23	0.92	0.0301
PC(34:5)	0.92	0.67	1.26	0.6028		0.77	0.54	1.1	0.1499
PC(P-18:0/22:5)	1.22	0.58	2.59	0.6043		0.98	0.42	2.27	0.9634
TG(50:1) [NL-14:0]	0.93	0.71	1.22	0.605		0.89	0.66	1.21	0.4652
PC(16:0_16:0)	0.8	0.35	1.84	0.6051		0.58	0.23	1.45	0.2489
TG(50:4) [NL-14:0]	0.93	0.72	1.21	0.6056		0.95	0.72	1.27	0.7492
PC(O-44:6) (a)	0.88	0.53	1.45	0.6079		0.78	0.44	1.36	0.3844
dimethyl-CE(20:4)	0.94	0.74	1.2	0.6081		0.94	0.72	1.24	0.6662
methyl-CE(18:2)	0.93	0.71	1.22	0.6082		0.96	0.71	1.31	0.8165
Cer(d20:1/22:0)	1.16	0.65	2.09	0.6091		1.19	0.64	2.21	0.5827
PE(P-15:0/20:4) (a)	0.92	0.68	1.26	0.6098		0.89	0.64	1.25	0.5006
PE(P-18:0/18:3)	0.91	0.65	1.29	0.614		0.87	0.6	1.27	0.4776
DG(O-18:1/16:0) [NL-O-18:1]	1.33	0.44	4.05	0.6154		1.21	0.37	3.97	0.7514
PE(18:0_18:2)	1.09	0.77	1.56	0.6171		0.96	0.65	1.42	0.8483
PC(P-16:0/16:1)	1.15	0.66	2.01	0.6171		0.82	0.43	1.56	0.5388
Cer(d17:1/20:0)	0.87	0.49	1.53	0.6198		0.59	0.32	1.09	0.097
PC(16:0_18:1)	0.77	0.27	2.17	0.6199		0.5	0.16	1.54	0.2261
TG(O-50:2) [NL-18:2]	1.1	0.75	1.62	0.6233		1.02	0.67	1.54	0.9406
SM(d17:1/14:0)	1.14	0.68	1.9	0.6242		0.71	0.39	1.3	0.2731
LPC(P-18:1)	1.18	0.61	2.29	0.6253		0.93	0.45	1.91	0.8346
CE(15:0)	0.89	0.55	1.43	0.6255		0.72	0.42	1.21	0.2146
PI(18:0_20:3) (b)	1.1	0.74	1.65	0.627		0.94	0.61	1.43	0.7637
PC(18:0_18:2)	0.77	0.27	2.19	0.6297		0.33	0.1	1.1	0.0721
TG(48:2) [NL-16:1]	0.94	0.73	1.2	0.6308		0.86	0.65	1.15	0.3098
LPI(18:0) [sn2]	0.89	0.54	1.45	0.6324		0.75	0.44	1.28	0.2956
PC(15:0_20:3)	0.86	0.45	1.62	0.6328		0.57	0.28	1.16	0.1215
CE(22:4)	1.11	0.72	1.71	0.6349		0.98	0.61	1.57	0.9279
CE(18:1)	1.19	0.58	2.43	0.6363		0.83	0.38	1.79	0.6324
DG(18:0_18:1)	1.11	0.72	1.7	0.6391		1.09	0.66	1.77	0.7432
TG(54:5) [SIM]	1.1	0.74	1.64	0.6397		1.14	0.73	1.76	0.5645
Cer(d17:1/22:0)	0.89	0.54	1.46	0.6403		0.7	0.41	1.2	0.1985
methyl-CE(20:4)	0.94	0.74	1.2	0.6415		0.95	0.72	1.24	0.6972
PC(42:7)	1.12	0.7	1.79	0.6423		1.06	0.63	1.8	0.8168
PC(P-16:0/20:5)	1.09	0.76	1.57	0.6426		1.15	0.78	1.71	0.4675
PC(42:9) (b)	0.89	0.55	1.45	0.6428		0.73	0.43	1.22	0.2287
PI(39:6)	1.1	0.73	1.66	0.6435		0.82	0.52	1.31	0.4128
PC(O-34:1)	0.81	0.33	1.96	0.6436		0.46	0.17	1.25	0.1292
PC(20:0_20:4)	0.83	0.38	1.8	0.644		0.51	0.21	1.22	0.1317
LPI(18:1) [sn1]	0.9	0.56	1.43	0.644		0.85	0.51	1.41	0.5403
PE(O-18:0/22:6)	1.13	0.67	1.91	0.6446		0.89	0.49	1.61	0.6968
TG(54:4) [NL-18:2]	1.09	0.75	1.59	0.6461		1.17	0.78	1.76	0.4505
Hex3Cer(d18:1/24:0)	1.14	0.66	1.98	0.6465		1.07	0.58	1.99	0.8346
PC(38:4) (b)	0.88	0.5	1.54	0.6472		0.57	0.3	1.07	0.0797
PC(P-16:0/18:3)	0.9	0.55	1.44	0.6496		0.89	0.52	1.51	0.6608
PC(O-38:5)	0.82	0.34	1.97	0.6512		0.68	0.27	1.75	0.4283
PC(42:10)	0.89	0.54	1.47	0.6524		0.81	0.46	1.41	0.4522
SM(d18:0/16:0)	0.83	0.36	1.89	0.6535		0.54	0.21	1.36	0.1934
GD1(d18:1/24:1)	1.14	0.65	2	0.6539		0.89	0.47	1.66	0.7051
GM3(d18:1/20:0)	0.86	0.44	1.68	0.6549		0.75	0.36	1.54	0.4295
SHexCer(d18:1/24:1(OH))	0.9	0.55	1.45	0.655		0.64	0.37	1.09	0.103
PC(16:0_20:3) (a)	0.85	0.43	1.71	0.655		0.57	0.27	1.23	0.1535
SM(40:3) (b)	1.17	0.58	2.39	0.6562		0.6	0.27	1.35	0.2196
Cer(m18:1/20:0)	0.93	0.66	1.3	0.6572		0.97	0.66	1.43	0.89
TG(48:1) [NL-16:1]	0.95	0.74	1.21	0.6572		0.89	0.67	1.19	0.4331
TG(53:2) [NL-17:1]	0.91	0.62	1.36	0.6582		0.86	0.55	1.33	0.4975
SM(d18:0/22:0)	1.1	0.71	1.71	0.6593		1.04	0.64	1.69	0.8826
AC(18:1)	0.86	0.45	1.65	0.6599		1.14	0.55	2.36	0.7152
PC(32:2)	0.89	0.54	1.48	0.6608		0.63	0.35	1.12	0.1177
TG(52:4) [NL-18:2]	1.07	0.78	1.49	0.6623		1.13	0.8	1.61	0.4835
PC(P-42:5)	0.86	0.42	1.72	0.6625		0.62	0.29	1.35	0.233
PE(O-16:0/18:2)	0.9	0.58	1.42	0.6632		0.75	0.45	1.23	0.2484
TG(50:0) [NL-18:0]	0.92	0.61	1.36	0.6641		0.9	0.57	1.4	0.6363
AC(24:0)-OH	1.4	0.31	6.43	0.6652		0.84	0.17	4.21	0.8355
Cer(d18:1/20:0)	1.15	0.61	2.18	0.6666		0.78	0.39	1.54	0.4669
PC(39:5)	1.14	0.63	2.07	0.667		0.84	0.43	1.63	0.6109
DG(16:0_16:0)	1.12	0.65	1.92	0.6683		1.14	0.62	2.07	0.6692
Cer(d19:1/16:0)	0.89	0.53	1.5	0.67		0.85	0.49	1.47	0.5554
PC(O-42:6)	0.89	0.52	1.53	0.6728		0.72	0.39	1.32	0.2909
S1P(d18:1)	1.17	0.57	2.42	0.6729		1.01	0.47	2.2	0.9747
PC(40:8)	0.86	0.44	1.7	0.6731		0.7	0.32	1.53	0.3739
PE(P-18:1/18:2) (a)	0.9	0.57	1.44	0.6731		0.74	0.44	1.23	0.2472
FA(20:3)	1.15	0.6	2.2	0.6733		1.11	0.54	2.25	0.7838
PC(38:5) (a)	1.19	0.52	2.74	0.6734		0.79	0.32	1.92	0.6006
DG(16:0_18:1)	1.09	0.72	1.66	0.6736		1.12	0.7	1.8	0.6307
PC(O-16:0/20:4)	0.85	0.39	1.82	0.6739		0.77	0.34	1.73	0.5245
AC(13:0)	1.07	0.77	1.5	0.6742		1.39	0.97	2.01	0.0738
TG(52:2) [NL-16:0]	1.09	0.74	1.59	0.6769		1.11	0.71	1.72	0.6448
TG(54:0) [SIM]	0.9	0.56	1.46	0.6795		0.87	0.51	1.47	0.5988
Cer(d18:2/26:0)	1.12	0.66	1.89	0.6796		0.76	0.41	1.38	0.3628
PI(18:0_20:3) (a)	0.89	0.51	1.55	0.6803		0.71	0.39	1.29	0.2608
PE(15-MHDA_18:1)	1.08	0.74	1.58	0.6811		0.99	0.66	1.48	0.9439
PC(42:5) (b)	0.85	0.39	1.83	0.6828		0.66	0.28	1.52	0.3273
Hex2Cer(d16:1/16:0)	0.89	0.51	1.56	0.6855		0.91	0.5	1.67	0.7713
Cer(d19:1/20:0)	1.09	0.71	1.67	0.6915		1.09	0.69	1.71	0.7228
CE(17:1)	1.1	0.68	1.78	0.6935		0.89	0.53	1.49	0.652
LPE(16:0) [sn2]	0.88	0.47	1.65	0.6966		0.87	0.44	1.7	0.6822
TG(54:7) [NL-20:5]	1.06	0.8	1.4	0.6982		1.03	0.76	1.41	0.8333
TG(54:6) [NL-22:6]	0.96	0.76	1.2	0.6983		0.96	0.75	1.23	0.7664
PC(17:0_18:1)	1.14	0.59	2.23	0.6985		0.8	0.38	1.66	0.5488
dhCer(d18:0/16:0)	1.21	0.45	3.27	0.7001		0.83	0.28	2.47	0.7439
LPC(22:6) [sn2]	1.1	0.67	1.83	0.7004		1.04	0.6	1.8	0.8909
PI(16:0_20:4)	1.1	0.69	1.75	0.7022		0.75	0.44	1.26	0.2797
SM(d18:1/24:1)	1.17	0.51	2.7	0.7032		0.66	0.26	1.66	0.379
PE(18:0_20:3) (b)	1.08	0.73	1.59	0.7033		0.85	0.55	1.31	0.4715
TG(56:8) [SIM]	1.07	0.76	1.5	0.7042		1.06	0.73	1.54	0.7643
PC(O-40:7)	1.11	0.64	1.94	0.7057		0.89	0.48	1.64	0.7108
Cer(d18:1/26:0)	0.87	0.42	1.8	0.7104		0.7	0.31	1.56	0.3847
TG(50:4) [NL-20:4]	0.96	0.79	1.18	0.7147		0.91	0.73	1.14	0.4029
PC(33:1)	0.91	0.54	1.54	0.7151		0.69	0.38	1.23	0.2099
Cer(d19:1/24:0)	0.92	0.58	1.46	0.7172		1.07	0.66	1.77	0.7774
CE(16:2)	1.08	0.71	1.65	0.7183		0.88	0.55	1.4	0.583
PC(18:0_22:5) (n6)	1.09	0.69	1.71	0.7187		0.76	0.45	1.25	0.281
TG(52:4) [NL-18:3]	0.94	0.66	1.33	0.7219		0.94	0.65	1.38	0.7654
PC(36:4) [+OH]	1.12	0.59	2.12	0.7235		0.94	0.47	1.88	0.8547
Cer(d17:1/23:0)	0.92	0.58	1.47	0.7238		0.71	0.43	1.19	0.1959
Cer(m18:1/18:0)	1.06	0.77	1.44	0.7262		1.12	0.78	1.61	0.5287
PE(16:0_18:1)	1.06	0.76	1.48	0.7268		0.97	0.68	1.4	0.8917
TG(52:5) [NL-20:4]	1.05	0.81	1.36	0.7269		0.94	0.7	1.26	0.6692
Cer(d18:1/24:1)	0.87	0.4	1.9	0.7282		0.68	0.29	1.56	0.3613
S1P(d18:2)	1.15	0.53	2.53	0.7282		0.72	0.3	1.72	0.4567
Cer(m18:1/23:0)	0.93	0.63	1.38	0.7282		0.95	0.62	1.46	0.8259
AC(10:0)	0.94	0.64	1.36	0.7283		0.99	0.66	1.48	0.9656
PC(38:7) (c)	1.11	0.61	2.03	0.7295		0.8	0.41	1.58	0.5235
PC(18:1_22:6) (b)	1.09	0.67	1.77	0.7304		0.9	0.53	1.54	0.6982
HexCer(d18:1/18:0)	0.89	0.45	1.75	0.7304		0.61	0.29	1.28	0.1918
PE(16:1_20:4)	1.05	0.78	1.43	0.7323		0.94	0.67	1.33	0.7361
AC(16:1)-OH	1.09	0.66	1.79	0.7335		1.23	0.71	2.14	0.4532
Cer(d16:1/23:0)	0.93	0.6	1.43	0.7364		0.77	0.48	1.23	0.2753
AC(14:2)	0.93	0.62	1.4	0.7373		1.11	0.71	1.73	0.6415
PC(16:0_20:3) (b)	0.94	0.65	1.36	0.7386		0.8	0.54	1.2	0.2848
PE(O-18:0/22:5)	0.92	0.56	1.52	0.7391		0.75	0.43	1.29	0.2963
LPI(18:2) [sn1]	0.91	0.54	1.55	0.7399		0.89	0.5	1.58	0.6941
TG(52:2) [SIM]	1.07	0.72	1.58	0.74		1.1	0.71	1.71	0.6786
TG(51:2) [NL-17:1]	0.95	0.67	1.32	0.7409		0.91	0.62	1.33	0.6356
TG(52:4) [NL-16:1]	1.06	0.76	1.47	0.7411		1.05	0.73	1.51	0.7915
Cer(d18:2/24:1)	1.1	0.62	1.95	0.7424		0.79	0.42	1.47	0.4572
SM(41:1) (a)	1.09	0.65	1.83	0.7428		0.98	0.56	1.72	0.9408
TG(52:3) [SIM]	1.07	0.73	1.57	0.7436		1.11	0.73	1.7	0.6258
PC(P-20:0/20:4)	1.12	0.57	2.18	0.7436		1.03	0.5	2.11	0.9309
TG(50:2) [NL-16:1]	0.96	0.72	1.26	0.7446		0.89	0.65	1.23	0.4877
AC(18:1)-OH	1.08	0.66	1.77	0.7448		1.17	0.68	2.02	0.5635
PE(P-20:0/18:1)	1.11	0.6	2.05	0.7465		0.86	0.44	1.66	0.6517
DG(16:0_22:6)	1.04	0.8	1.36	0.7466		1.03	0.77	1.37	0.8343
PC(P-46:7)	0.92	0.53	1.56	0.7473		0.76	0.42	1.38	0.3736
PE(P-15:0/22:6) (b)	1.08	0.67	1.74	0.7478		1.17	0.7	1.95	0.5515
TG(O-54:2) [NL-18:1]	1.07	0.72	1.58	0.7499		0.97	0.63	1.49	0.8828
PC(P-16:0/18:2)	1.1	0.61	1.98	0.7515		1.09	0.56	2.13	0.8028
TG(51:1) [NL-17:0]	0.95	0.68	1.32	0.7527		0.91	0.62	1.33	0.6234
PC(33:0) (b)	0.89	0.43	1.83	0.753		0.66	0.3	1.47	0.3136
LPE(18:0) [sn1]	0.9	0.47	1.72	0.7538		0.75	0.37	1.49	0.4122
PE(P-18:1/20:5) (b)	1.05	0.77	1.44	0.7538		1.04	0.74	1.46	0.8378
PC(17:0_18:2)	1.12	0.55	2.3	0.7551		0.8	0.35	1.82	0.5919
PI(18:0_22:6)	0.93	0.61	1.43	0.7556		0.68	0.41	1.1	0.1188
SM(d18:1/23:0)/SM(d17:1/24:0)	0.89	0.44	1.81	0.7557		0.53	0.23	1.21	0.1322
LPC(22:5) [sn1] (n3)/LPC(22:5) [sn2] (n6)	0.92	0.52	1.6	0.7568		0.86	0.47	1.57	0.623
TG(50:2) [NL-18:1]	0.95	0.71	1.28	0.7574		0.89	0.63	1.24	0.4905
TG(50:2) [NL-18:2]	0.95	0.7	1.29	0.7589		0.97	0.69	1.37	0.8613
PC(31:0) (b)	0.91	0.51	1.62	0.7596		0.74	0.39	1.39	0.3505
CE(17:0)	1.09	0.63	1.9	0.7603		1.01	0.56	1.83	0.9698
PE(16:0_18:2)	1.05	0.75	1.49	0.7653		0.95	0.65	1.39	0.7943
PE(O-16:0/22:6)	1.08	0.65	1.81	0.7667		0.89	0.5	1.57	0.6773
Cer(d16:1/20:0)	1.08	0.65	1.8	0.7681		0.79	0.46	1.37	0.4085
Cer(d18:2/23:0)	1.08	0.65	1.79	0.7715		0.76	0.44	1.33	0.3448
PS(36:1)	1.07	0.69	1.64	0.7719		1.18	0.75	1.87	0.4783
Cer(d19:1/24:1)	1.07	0.69	1.66	0.7736		1.13	0.7	1.81	0.6234
TG(50:1) [SIM]	0.96	0.72	1.27	0.7746		0.95	0.68	1.32	0.7587
PE(P-18:1/18:3)	1.05	0.73	1.53	0.7758		1.03	0.69	1.54	0.8756
S1P(d18:0)	1.08	0.65	1.8	0.7774		0.99	0.57	1.72	0.9753
TG(52:5) [SIM]	1.05	0.75	1.47	0.7793		1.03	0.72	1.49	0.8615
SM(d18:1/16:0)	0.85	0.28	2.64	0.7795		0.39	0.11	1.43	0.157
TG(O-54:3) [NL-17:1]	0.95	0.63	1.41	0.7813		0.93	0.6	1.43	0.7277
SHexCer(d18:1/24:0)	1.08	0.63	1.84	0.7816		0.86	0.47	1.6	0.6366
TG(56:6) [NL-22:5]	0.95	0.64	1.41	0.7828		0.96	0.62	1.48	0.8521
TG(50:1) [NL-18:1]	0.96	0.72	1.27	0.7837		0.96	0.69	1.32	0.7866
Cer(d16:1/24:1)	1.08	0.64	1.81	0.7849		0.87	0.5	1.51	0.6092
TG(52:1) [NL-18:0]	1.04	0.77	1.41	0.7854		1.03	0.73	1.46	0.8653
LPC(22:6) [sn1]	1.07	0.65	1.75	0.7873		1.06	0.62	1.81	0.8227
TG(52:5) [NL-18:3]	1.04	0.77	1.42	0.7876		1.04	0.74	1.45	0.8281
PC(18:1_22:6) (a)	1.08	0.6	1.97	0.7881		0.98	0.5	1.92	0.9504
Cer(d19:1/23:0)	1.06	0.7	1.6	0.7887		1.05	0.67	1.64	0.832
PE(O-36:5)	0.96	0.7	1.31	0.79		0.91	0.65	1.27	0.5735
DE(18:2)	0.95	0.63	1.43	0.7903		0.86	0.55	1.33	0.4928
DG(16:1_18:1)	1.05	0.72	1.55	0.7907		0.96	0.62	1.49	0.8707
PC(42:5) (a)	1.07	0.64	1.78	0.7908		0.73	0.41	1.28	0.2699
methyl-DE(18:1)	0.96	0.72	1.28	0.7908		0.97	0.72	1.32	0.8675
GM3(d18:1/22:0)	0.92	0.5	1.7	0.7923		0.84	0.43	1.63	0.6015
TG(O-50:2) [NL-18:1]	0.96	0.68	1.34	0.7942		0.84	0.58	1.23	0.3821
PI(20:0_20:4)	0.95	0.62	1.44	0.7943		0.84	0.53	1.32	0.4435
PC(42:8) (c)	1.08	0.6	1.97	0.7945		0.9	0.45	1.77	0.7545
PC(36:6) (a)	1.04	0.75	1.46	0.7974		0.92	0.63	1.32	0.6409
TG(50:3) [NL-14:1]	0.96	0.71	1.3	0.7979		0.86	0.61	1.2	0.3686
SHexCer(d18:1/16:0(OH))	0.92	0.49	1.73	0.7984		0.57	0.27	1.17	0.1274
PE(P-18:1/20:4) (b)	1.06	0.67	1.68	0.7988		0.95	0.58	1.55	0.8251
PE(O-18:1/18:2)	1.06	0.67	1.67	0.8041		0.89	0.53	1.49	0.6628
PC(35:5)	0.96	0.68	1.35	0.8076		0.82	0.56	1.2	0.3091
PI(15-MHDA_18:2)/PI(17:0_18:2)	1.06	0.65	1.72	0.8092		0.82	0.48	1.41	0.4775
PA(36:3)	0.92	0.47	1.8	0.8098		1.04	0.51	2.15	0.9076
TG(53:2) [SIM]	1.05	0.68	1.63	0.8107		1.03	0.64	1.67	0.8949
PC(18:0_18:1)	0.94	0.55	1.6	0.8127		0.64	0.35	1.16	0.1458
PI(37:6)	0.95	0.63	1.45	0.8128		0.8	0.5	1.29	0.3595
HexCer(d16:1/22:0)	0.94	0.54	1.61	0.8155		0.89	0.5	1.58	0.6851
Cer(d18:2/24:0)	0.93	0.53	1.66	0.8156		0.76	0.41	1.41	0.3891
dimethyl-CE(18:2)	0.97	0.73	1.29	0.8159		0.98	0.7	1.37	0.9133
PC(O-34:4)	1.05	0.69	1.6	0.8166		1.11	0.71	1.73	0.638
PC(O-18:1/18:1)	1.09	0.51	2.32	0.8181		0.67	0.28	1.61	0.3715
PE(P-16:0/18:1)	1.07	0.62	1.84	0.8194		0.83	0.45	1.51	0.5478
FA(20:5)	0.94	0.54	1.61	0.8194		1.01	0.57	1.8	0.9601
TG(56:7) [NL-22:5]	0.96	0.67	1.37	0.8202		0.97	0.66	1.43	0.8726
methyl-DE(18:2)	0.98	0.79	1.21	0.8208		0.99	0.77	1.26	0.9255
LPC(20:4) [sn2]	0.93	0.48	1.79	0.8213		0.87	0.43	1.76	0.6976
PC(33:0) (a)	0.94	0.57	1.56	0.8213		0.76	0.44	1.31	0.3233
LPE(P-18:0)	1.07	0.61	1.87	0.8226		1	0.55	1.81	0.9925
Hex3Cer(d18:1/20:0)	1.04	0.72	1.51	0.8242		0.86	0.57	1.3	0.4641
TG(54:1) [NL-18:1]	1.05	0.7	1.57	0.825		0.99	0.63	1.56	0.9669
Hex2Cer(d18:1/22:0)	1.07	0.57	2.03	0.8269		0.84	0.41	1.7	0.6221
PC(33:2)	1.06	0.63	1.78	0.8281		0.85	0.48	1.53	0.5962
PI(38:5) (a)	0.94	0.55	1.6	0.8299		0.61	0.34	1.11	0.1065
TG(51:2) [SIM]	0.96	0.66	1.4	0.8301		0.92	0.6	1.4	0.6962
LPE(16:0) [sn1]	0.93	0.48	1.8	0.8335		0.89	0.44	1.82	0.7587
SHexCer(d18:1/16:0)	0.94	0.5	1.74	0.8339		0.62	0.3	1.27	0.191
DG(16:0_22:5)	1.04	0.7	1.57	0.8351		1.06	0.69	1.65	0.7813
Hex3Cer(d18:1/16:0)	1.09	0.49	2.4	0.8359		0.63	0.25	1.55	0.3146
PC(31:1)	0.96	0.66	1.4	0.8361		0.72	0.46	1.11	0.1368
TG(50:3) [NL-16:1]	1.03	0.77	1.38	0.8374		0.95	0.68	1.33	0.7751
TG(O-54:4) [SIM]	0.97	0.68	1.36	0.8386		0.88	0.6	1.28	0.5
PC(16:0_20:5)	1.04	0.73	1.46	0.8409		0.97	0.67	1.41	0.8833
PE(P-18:1/20:5) (a)	1.04	0.74	1.45	0.8411		0.96	0.67	1.38	0.836
PC(P-35:2) (b)	1.05	0.65	1.71	0.8413		1.08	0.63	1.86	0.786
TG(52:3) [NL-16:1]	1.04	0.74	1.46	0.8413		0.96	0.66	1.41	0.845
PI(18:1_18:2)	1.05	0.68	1.62	0.8414		0.85	0.52	1.38	0.5114
PE(P-18:1/20:3) (a)	0.96	0.62	1.47	0.8415		0.76	0.47	1.21	0.2519
LPC(20:5) [sn1]	0.96	0.66	1.4	0.8462		0.98	0.66	1.46	0.9243
PI(16:0_20:3) (b)	1.04	0.7	1.53	0.8463		0.84	0.55	1.28	0.4059
Cer(m18:1/24:1)	0.96	0.65	1.42	0.8496		1.03	0.66	1.59	0.9026
SM(44:2)	0.93	0.41	2.07	0.8499		0.74	0.31	1.79	0.5091
PE(P-16:0/22:4)	0.94	0.49	1.79	0.8508		0.76	0.38	1.5	0.4259
LPC(20:4) [sn1]	0.94	0.52	1.72	0.851		0.96	0.5	1.84	0.8928
LPC(22:1) [sn1]	0.94	0.52	1.72	0.8526		1.26	0.64	2.48	0.4967
PE(P-16:0/18:3)	0.97	0.69	1.36	0.8529		0.92	0.64	1.32	0.6496
CE(16:1)	0.96	0.64	1.45	0.8547		0.7	0.44	1.11	0.134
TG(52:2) [NL-18:2]	1.03	0.73	1.45	0.8552		1.04	0.71	1.53	0.8281
GM3(d18:1/16:0)	0.92	0.37	2.28	0.8553		0.78	0.28	2.13	0.6252
PI(18:0_22:4)	0.96	0.6	1.53	0.8555		0.75	0.44	1.24	0.2604
dimethyl-CE(22:6)	1.02	0.83	1.25	0.8557		1.03	0.82	1.29	0.79
PE(P-18:0/18:2)	1.04	0.66	1.64	0.8577		0.9	0.55	1.48	0.6863
PI(18:0_22:5) (n6)	1.04	0.66	1.64	0.8585		0.8	0.48	1.32	0.3823
DG(17:1_18:1)	1.04	0.65	1.68	0.8599		1.02	0.6	1.72	0.9449
PC(14:0_20:4)	1.04	0.67	1.63	0.8607		0.76	0.46	1.26	0.2832
PC(O-36:5)	0.96	0.63	1.48	0.8616		1.04	0.66	1.63	0.875
TG(54:6) [NL-20:5]	0.98	0.73	1.3	0.8647		0.97	0.7	1.33	0.8336
LPE(20:4) [sn2]	0.95	0.51	1.75	0.8654		0.95	0.5	1.82	0.8757
LPC(20:5) [sn2]	0.97	0.66	1.41	0.8658		0.95	0.64	1.42	0.8111
PE(16:0_18:3) (b)	0.98	0.73	1.31	0.8664		0.88	0.64	1.21	0.4292
PE(O-16:0/20:3)	1.03	0.7	1.53	0.8676		0.89	0.58	1.36	0.5851
TG(52:4) [SIM]	1.03	0.73	1.46	0.8676		1.06	0.73	1.56	0.7459
TG(54:6) [NL-18:3]	1.03	0.76	1.38	0.8677		1.08	0.78	1.48	0.658
Cer(d18:1/19:0)	0.95	0.54	1.69	0.8704		0.69	0.37	1.27	0.2324
PE(P-15:0/22:6) (a)	0.97	0.67	1.41	0.8725		1.01	0.67	1.51	0.9704
PE(P-16:0/22:5) (n3)	1.05	0.59	1.85	0.8749		0.87	0.47	1.59	0.6404
LPI(18:2) [sn2]	0.96	0.58	1.58	0.8763		0.87	0.51	1.49	0.619
DE(20:4)	0.97	0.69	1.38	0.8788		0.82	0.57	1.19	0.3054
LPE(P-16:0)	0.96	0.54	1.7	0.8791		0.9	0.49	1.66	0.74
AC(22:5)-OH	1.03	0.74	1.43	0.8806		1.22	0.85	1.75	0.2829
TG(50:4) [SIM]	0.98	0.73	1.31	0.8813		0.94	0.68	1.29	0.6847
PA(36:1)	0.97	0.68	1.39	0.8824		1.05	0.72	1.53	0.8127
PC(P-16:0/18:0)	1.06	0.48	2.37	0.884		0.98	0.4	2.39	0.96
TG(O-50:2) [NL-16:1]	0.97	0.63	1.48	0.8844		0.91	0.57	1.44	0.6822
CE(20:5)	1.02	0.75	1.4	0.8851		0.9	0.64	1.26	0.5345
TG(52:3) [NL-18:2]	1.03	0.7	1.51	0.889		1.1	0.72	1.67	0.672
TG(50:3) [NL-18:2]	0.98	0.71	1.34	0.8898		0.94	0.66	1.34	0.7448
Cer(d17:1/16:0)	0.96	0.51	1.79	0.8898		0.65	0.33	1.28	0.215
PC(O-46:8)	0.97	0.62	1.51	0.8903		0.81	0.49	1.34	0.4129
TG(50:2) [SIM]	0.98	0.73	1.32	0.8908		0.92	0.65	1.3	0.6466
PE(16:0_16:1)	1.02	0.81	1.28	0.8912		0.91	0.7	1.18	0.4936
PC(P-36:3)	1.05	0.54	2.04	0.8923		0.92	0.44	1.89	0.8143
TG(51:2) [NL-15:0]	0.97	0.67	1.42	0.8935		0.96	0.64	1.43	0.8294
PC(O-16:0/22:6)	1.04	0.59	1.83	0.8957		0.91	0.49	1.67	0.7571
AC(14:1)	0.97	0.66	1.43	0.8959		1.05	0.68	1.6	0.8384
PG(36:2)	1.03	0.69	1.52	0.8979		1.03	0.67	1.6	0.8909
TG(51:2) [NL-17:0]	0.98	0.69	1.39	0.8983		0.91	0.61	1.34	0.6381
Cer(d16:1/16:0)	1.04	0.59	1.84	0.8997		0.71	0.38	1.31	0.2741
PE(O-34:1)	1.04	0.59	1.81	0.9016		0.72	0.38	1.37	0.3216
PC(O-46:7) (b)	0.97	0.6	1.56	0.9024		0.77	0.45	1.31	0.3443
PC(P-46:8)	1.03	0.65	1.63	0.903		0.88	0.52	1.49	0.6298
TG(54:5) [NL-18:3]	1.02	0.72	1.44	0.9039		1.07	0.74	1.56	0.715
PC(15-MHDA_18:1)	0.97	0.57	1.64	0.9043		0.81	0.46	1.44	0.4776
SM(d18:2/24:0)	1.05	0.5	2.18	0.9049		0.64	0.27	1.52	0.3146
PC(18:0_22:6)	1.03	0.63	1.7	0.9067		0.78	0.45	1.36	0.3839
TG(52:1) [NL-18:1]	1.02	0.75	1.39	0.9068		1	0.7	1.43	0.9877
TG(O-52:2) [SIM]	1.03	0.66	1.59	0.9083		0.94	0.58	1.51	0.7919
PC(14:0_22:6)	0.98	0.64	1.48	0.9084		0.73	0.44	1.17	0.1937
TG(50:1) [NL-16:0]	0.98	0.75	1.3	0.9098		0.98	0.71	1.35	0.9055
PE(P-18:1/20:3) (b)	0.98	0.64	1.49	0.9101		0.8	0.51	1.27	0.3486
PE(P-18:0/20:3) (b)	0.97	0.61	1.55	0.9107		0.79	0.48	1.3	0.3561
TG(51:0) [NL-16:0]	0.97	0.61	1.56	0.9128		0.92	0.54	1.55	0.749
PE(P-18:0/20:5)	1.02	0.73	1.41	0.9145		0.98	0.69	1.39	0.9084
TG(O-50:1) [NL-15:0]	0.97	0.61	1.55	0.9146		0.84	0.5	1.4	0.5094
TG(54:2) [NL-20:1]	1.02	0.69	1.51	0.9158		1.09	0.7	1.68	0.7037
Cer(d19:1/26:0)	0.98	0.61	1.56	0.9161		0.98	0.59	1.64	0.9486
PC(42:6) (c)	1.04	0.51	2.13	0.9165		0.76	0.34	1.69	0.5047
TG(52:1) [SIM]	1.02	0.74	1.39	0.9167		0.99	0.69	1.42	0.9691
PI(18:0_20:2)	1.03	0.61	1.73	0.9169		0.82	0.46	1.45	0.4916
DG(16:0_16:1)	1.02	0.67	1.56	0.9175		0.94	0.57	1.52	0.7968
PC(O-18:0/22:6)	1.03	0.55	1.93	0.92		0.85	0.42	1.68	0.6332
PE(O-16:0/22:4)	0.97	0.52	1.8	0.9201		0.74	0.38	1.44	0.3769
AC(16:1)	1.03	0.61	1.73	0.9245		1.04	0.58	1.87	0.8854
PC(15-MHDA_22:6)	1.02	0.64	1.63	0.9249		0.88	0.52	1.49	0.6292
dimethyl-CE(18:1)	1.02	0.68	1.54	0.9253		0.99	0.63	1.56	0.975
PC(18:0_20:3)	1.03	0.6	1.75	0.9255		0.66	0.36	1.22	0.1867
Cer(d16:1/22:0)	0.98	0.61	1.57	0.9258		0.84	0.51	1.39	0.4951
TG(54:7) [SIM]	1.01	0.74	1.39	0.9274		0.99	0.7	1.4	0.9607
PS(36:2)	0.98	0.59	1.63	0.9279		1.2	0.69	2.08	0.5111
TG(O-52:2) [NL-16:0]	1.02	0.66	1.57	0.9282		0.86	0.54	1.37	0.5217
PE(P-20:0/18:2)	1.02	0.62	1.69	0.9283		0.92	0.53	1.61	0.7657
SM(d18:1/22:0)/SM(d16:1/24:0)	1.03	0.49	2.17	0.9293		0.73	0.31	1.69	0.4607
PI(16:0_20:3) (a)	0.98	0.59	1.63	0.9299		0.71	0.4	1.25	0.2317
PC(15-MHDA_18:2)	1.02	0.59	1.79	0.9313		0.83	0.45	1.55	0.5649
Cer(m18:0/20:0)	1.02	0.71	1.46	0.9314		1.05	0.71	1.57	0.7959
TG(O-54:3) [SIM]	1.01	0.73	1.42	0.9322		0.99	0.69	1.42	0.9586
PC(17:1_18:2)	1.03	0.54	1.96	0.9332		0.76	0.36	1.58	0.4594
Cer(d18:1/23:0)	0.97	0.52	1.84	0.9344		0.72	0.36	1.43	0.3496
PC(P-35:2) (a)	1.02	0.64	1.62	0.9374		1.01	0.6	1.7	0.9642
PE(P-18:1/18:2) (b)	0.98	0.66	1.47	0.9377		0.91	0.59	1.4	0.6592
PC(O-42:7)	0.98	0.58	1.65	0.9379		0.72	0.4	1.3	0.2732
LPI(20:4) [sn2]	0.98	0.51	1.86	0.9392		0.86	0.44	1.7	0.6697
TG(56:9) [NL-22:6]	0.99	0.78	1.26	0.9394		0.99	0.76	1.28	0.9241
LPC(26:0) [sn2]	1.06	0.23	4.92	0.9396		0.73	0.13	4.11	0.7257
LPC(P-17:0) (b)	1.02	0.56	1.86	0.94		1.18	0.62	2.28	0.612
TG(56:7) [SIM]	1.02	0.68	1.51	0.9401		1.01	0.66	1.56	0.951
TG(54:1) [SIM]	1.02	0.66	1.55	0.9409		0.94	0.59	1.51	0.8137
Cer(m18:0/23:0)	0.98	0.65	1.49	0.941		0.96	0.61	1.5	0.857
PC(38:6) (a)	1.02	0.54	1.96	0.9418		0.8	0.39	1.64	0.5439
PI(38:6)	1.02	0.67	1.55	0.9421		0.7	0.43	1.13	0.1476
TG(O-50:3) [SIM]	0.99	0.72	1.35	0.9428		0.93	0.66	1.3	0.666
LPI(20:4) [sn1]	0.98	0.53	1.81	0.9468		0.91	0.47	1.75	0.7809
LPC(P-18:0)	0.98	0.49	1.94	0.947		1.15	0.54	2.46	0.719
TG(54:0) [NL-18:0]	1.02	0.62	1.65	0.9491		0.99	0.58	1.69	0.9825
TG(51:0) [SIM]	0.99	0.63	1.55	0.9491		0.89	0.54	1.48	0.6629
DG(17:0_18:1)	0.98	0.53	1.79	0.9498		0.93	0.47	1.81	0.8337
CE(18:3)	0.99	0.62	1.57	0.9501		0.68	0.4	1.16	0.1582
PS(40:5)	1.02	0.6	1.73	0.951		1.27	0.71	2.28	0.4139
TG(O-50:1) [SIM]	1.01	0.66	1.56	0.9514		0.94	0.58	1.51	0.7907
PE(P-16:0/22:5) (n6)	0.99	0.6	1.62	0.9527		0.82	0.48	1.39	0.4598
CE(24:6)	1.01	0.78	1.31	0.9527		0.92	0.7	1.22	0.5618
PE(P-16:0/20:5)	1.01	0.72	1.41	0.9534		0.97	0.68	1.38	0.8744
PE(P-18:1/22:5) (b)	1.01	0.62	1.67	0.9534		0.77	0.45	1.32	0.3408
AC(12:1)	0.99	0.64	1.53	0.9536		1.04	0.64	1.67	0.886
LPC(22:5) [sn2] (n3)	0.98	0.55	1.77	0.9551		0.9	0.48	1.68	0.7372
PE(P-20:1/20:4)	1.01	0.76	1.33	0.9553		0.92	0.68	1.24	0.5955
PC(18:1_18:2)	0.98	0.5	1.92	0.956		0.77	0.36	1.65	0.498
PE(O-38:5) (b)	0.99	0.64	1.51	0.9565		0.83	0.52	1.33	0.4352
CE(18:2)	1.02	0.55	1.87	0.9582		0.75	0.38	1.49	0.4125
HexCer(d16:1/20:0)	1.01	0.64	1.6	0.9597		0.85	0.52	1.38	0.5031
PC(38:2)	1.02	0.47	2.23	0.9603		0.41	0.16	1.02	0.0557
Cer(d18:2/22:0)	0.99	0.58	1.68	0.9607		0.72	0.4	1.29	0.2716
HexCer(d18:2/22:0)	0.99	0.54	1.81	0.9625		0.97	0.5	1.89	0.9392
PE(P-18:0/22:5) (n3)	1.01	0.59	1.74	0.963		0.88	0.49	1.56	0.6545
PE(16:1_18:2)	1.01	0.77	1.31	0.9639		0.92	0.69	1.24	0.5966
PE(16:0_18:3) (a)	1.01	0.75	1.36	0.9642		0.89	0.65	1.24	0.4981
PC(O-35:4)	0.88	0	257.98	0.9655		1.53	0	649.33	0.8894
TG(54:4) [NL-20:3]	1.01	0.69	1.47	0.9662		0.96	0.63	1.46	0.8368
GM3(d18:1/24:1)	0.99	0.52	1.88	0.967		0.86	0.42	1.75	0.6706
TG(56:8) [NL-22:6]	1.01	0.78	1.29	0.9673		1.03	0.79	1.35	0.832
PE(P-16:0/18:2)	1.01	0.63	1.63	0.968		0.87	0.52	1.45	0.5894
SM(44:3)	1.02	0.47	2.2	0.9699		0.64	0.26	1.57	0.3329
TG(O-52:2) [NL-18:1]	0.99	0.64	1.53	0.9705		0.89	0.55	1.42	0.6206
FA(20:4)	0.99	0.56	1.73	0.9706		0.98	0.53	1.81	0.9579
LPI(18:0) [sn1]	0.99	0.55	1.77	0.9721		0.8	0.43	1.5	0.4935
TG(O-50:1) [NL-17:1]	1.01	0.67	1.52	0.9739		1.03	0.65	1.62	0.9092
LPC(22:5) [sn1] (n6)	0.99	0.62	1.58	0.975		0.87	0.53	1.43	0.5929
TG(O-50:1) [NL-16:0]	1.01	0.66	1.53	0.9752		0.91	0.57	1.43	0.6748
HexCer(d16:1/24:0)	0.99	0.59	1.67	0.979		1.06	0.61	1.85	0.8384
PE(O-38:5) (a)	0.99	0.59	1.66	0.9795		0.79	0.45	1.38	0.4137
Hex3Cer(d18:1/24:1)	1.01	0.56	1.82	0.9797		0.79	0.4	1.55	0.49
Cer(d17:1/24:1)	0.99	0.57	1.74	0.9805		0.8	0.44	1.46	0.4696
PE(P-18:1/22:5) (a)	0.99	0.51	1.92	0.9813		0.72	0.35	1.5	0.3837
TG(56:7) [NL-22:6]	1	0.77	1.31	0.9813		1.03	0.77	1.37	0.8625
PS(40:6)	1	0.66	1.51	0.9817		1	0.64	1.57	0.9983
SHexCer(d18:1/24:1)	0.99	0.56	1.77	0.9852		0.77	0.41	1.42	0.3961
PC(O-44:7)	1	0.62	1.6	0.9875		0.71	0.41	1.22	0.2136
PE(O-18:0/20:4)	1	0.66	1.52	0.9877		0.86	0.55	1.36	0.5287
PE(16:0_20:5)	1	0.75	1.34	0.9911		0.91	0.67	1.25	0.5791
TG(50:3) [SIM]	1	0.73	1.37	0.9932		0.96	0.67	1.36	0.7972
TG(48:3) [NL-16:1]	1	0.76	1.31	0.9946		0.92	0.68	1.25	0.6047
Cer1P(d18:1/16:0)	1	0.59	1.7	0.9969		0.79	0.43	1.44	0.4483
CE(18:2) [+OH]	1	0.66	1.5	0.9982		0.98	0.62	1.54	0.9334
Sph(d16:1)	1	0.25	3.86	0.9987		1.28	0.3	5.49	0.7366
MSMP: multisite musculoskeletal pain; OR: odds ratio; CI: confidence interval; AC: acylcarnitine; AC-OH: hydroxylated acylcarnitine; CA: cholic acid; dxCA: deoxycholic acid; CE: cholesteryl ester; Cer1P: ceramide-1-phosphate; Cer(d): ceramide; Cer(m): deoxyceramide; COH: free cholesterol; DE: dehydrocholesterol ester; DG: diacylglycerol; DG(O): alkylmonoacylglycerol; dhCer: dihydroceramide ; dime…
P values were obtained by univariable or multivariable logistic regression.
* Adjusted for age, sex, body mass index, diabetes status, and physical activity.

## Sheet: Classes_MSMP
Supplementary Table S2. Serum lipid classes associated with MSMP at 2.6-year
Lipid Class	Univariable					Multivariable*
	OR	2.5% CI	97.5% CI	p value		OR	2.5% CI	97.5% CI	p value
HexCer	0.44	0.21	0.88	0.0221		0.48	0.22	1.02	0.058
Ubiquinone	0.61	0.38	0.95	0.0296		0.58	0.35	0.94	0.0281
LPC(O)	0.41	0.18	0.91	0.0297		0.53	0.21	1.3	0.1643
PIP1	1.59	1.04	2.45	0.0324		2.01	1.27	3.23	0.0034
LPC	0.4	0.17	0.95	0.0377		0.49	0.19	1.25	0.1362
dhCer	1.76	0.9	3.45	0.0994		1.59	0.77	3.33	0.2134
Hex2Cer	0.57	0.26	1.23	0.1506		0.52	0.22	1.2	0.1266
PC(P)	1.75	0.81	3.82	0.1568		1.54	0.65	3.7	0.3247
PE(P)	1.59	0.83	3.08	0.1615		1.25	0.61	2.56	0.5366
PE	1.29	0.86	1.93	0.2206		1.07	0.68	1.68	0.7621
Sph	1.83	0.67	4.97	0.233		2.31	0.79	6.75	0.1242
FFA	1.56	0.74	3.26	0.2395		1.53	0.67	3.48	0.3092
PC(O)	0.55	0.19	1.6	0.2723		0.4	0.12	1.29	0.128
AC	0.74	0.42	1.31	0.3055		0.94	0.5	1.77	0.857
COH	0.58	0.2	1.71	0.3242		0.34	0.1	1.1	0.0739
BA	0.9	0.72	1.12	0.3286		0.97	0.77	1.23	0.8108
AC-OH	0.64	0.25	1.62	0.3446		0.97	0.34	2.72	0.9463
Cer(m)	0.83	0.55	1.24	0.3648		0.89	0.57	1.4	0.6121
LPE	0.72	0.35	1.51	0.3903		0.73	0.33	1.6	0.4345
PI	1.33	0.67	2.67	0.4165		0.79	0.36	1.73	0.5605
PG	1.18	0.79	1.76	0.4178		1.14	0.73	1.77	0.5646
PS	1.26	0.71	2.24	0.4308		1.47	0.8	2.7	0.2172
DG	1.2	0.75	1.93	0.4401		1.23	0.72	2.09	0.4415
DG(O)	0.76	0.38	1.53	0.4436		0.71	0.34	1.48	0.3628
SM	1.47	0.54	4.06	0.4568		0.58	0.18	1.93	0.3786
GM1	0.87	0.55	1.38	0.5574		0.8	0.49	1.3	0.3641
SHexCer	0.81	0.4	1.67	0.5734		0.43	0.18	0.99	0.0486
PE(O)	1.17	0.68	2.03	0.5747		0.91	0.49	1.67	0.7556
LPC(P)	0.81	0.38	1.72	0.5856		1.08	0.47	2.47	0.858
TG(O) [NL]	1.15	0.69	1.91	0.5904		1.02	0.58	1.78	0.949
Hex3Cer	1.22	0.59	2.53	0.596		0.83	0.36	1.94	0.6675
CE	1.18	0.63	2.24	0.6048		0.79	0.38	1.63	0.5244
methyl-CE	0.92	0.68	1.26	0.6097		0.92	0.65	1.31	0.6557
TG(O)	1.11	0.72	1.71	0.6409		1	0.62	1.63	0.9876
GD1	1.14	0.65	2	0.6539		0.89	0.47	1.66	0.7051
Cer(d)	0.86	0.4	1.83	0.6959		0.69	0.3	1.53	0.359
methyl-DE	0.95	0.75	1.21	0.7007		0.96	0.73	1.26	0.7723
LPI	0.87	0.42	1.8	0.7159		0.72	0.33	1.56	0.4081
OxSpecies	1.08	0.69	1.7	0.7295		1	0.61	1.65	0.9933
dimethyl-CE	0.95	0.71	1.28	0.7399		0.95	0.67	1.34	0.7635
PA	1.13	0.47	2.72	0.79		1.48	0.58	3.82	0.4134
PC	1.19	0.29	4.78	0.8091		0.37	0.07	1.85	0.2295
TG [NL]	0.96	0.66	1.39	0.8311		0.93	0.61	1.42	0.7439
S1P	1.07	0.49	2.33	0.8717		0.83	0.36	1.92	0.6685
DE	0.97	0.61	1.54	0.8879		0.86	0.52	1.42	0.5523
LPE(P)	1.04	0.57	1.89	0.8943		0.94	0.5	1.78	0.8608
GM3	0.97	0.42	2.25	0.9499		0.86	0.34	2.16	0.7442
TG(SIM)	0.99	0.67	1.47	0.9643		0.98	0.63	1.53	0.9391
C1P	1	0.59	1.7	0.9969		0.79	0.43	1.44	0.4483
MSMP: multisite musculoskeletal pain; OR: odds ratio; CI: confidence interval; AC: acylcarnitine; AC-OH: hydroxylated acylcarnitine; CA: cholic acid; dxCA: deoxycholic acid; CE: cholesteryl ester; Cer1P: ceramide-1-phosphate; Cer(d): ceramide; Cer(m): deoxyceramide; COH: free cholesterol; DE: dehydrocholesterol ester; DG: diacylglycerol; DG(O): alkylmonoacylglycerol; dhCer: dihydroceramide ; dime…
P values were obtained by univariable or multivariable logistic regression.
* Adjusted for age, sex, body mass index, diabetes status, and physical activity.

## Sheet: Species_Persisent_MSMP
Supplementary Table S3. Serum lipid species associated with persistent MSMP
Lipid Species	Univariable					Multivariable*
	OR	2.5% CI	97.5% CI	p value		OR	2.5% CI	97.5% CI	p value
HexCer(d18:1/24:0)	0.2	0.09	0.43	5e-05		0.24	0.1	0.55	0.0008
AC(26:0)	0.25	0.12	0.52	0.0002		0.38	0.16	0.86	0.0221
HexCer(d18:1/22:0)	0.26	0.12	0.54	0.0003		0.27	0.12	0.59	0.0013
LPC(18:2) [sn2]	0.21	0.09	0.5	0.0004		0.27	0.1	0.69	0.0067
LPC(15-MHDA) [sn1] [104_sn1]	0.32	0.16	0.61	0.0006		0.32	0.16	0.66	0.002
LPC(18:2) [sn1]	0.28	0.13	0.58	0.0007		0.37	0.16	0.84	0.0178
LPC(18:1) [sn1]	0.23	0.09	0.53	0.0007		0.28	0.11	0.68	0.0059
LPC(O-20:0)	0.28	0.13	0.58	0.0007		0.37	0.16	0.82	0.015
LPC(18:1) [sn2]	0.22	0.09	0.53	0.0009		0.26	0.1	0.66	0.0051
LPC(19:0) [sn1] (b)	0.32	0.16	0.63	0.001		0.29	0.13	0.63	0.0018
LPC(19:0) [sn1] (a) / LPC(19:0) [sn2] (b)	0.3	0.14	0.61	0.0011		0.26	0.11	0.59	0.0013
LPC(15-MHDA) [sn2]	0.35	0.18	0.66	0.0013		0.34	0.17	0.69	0.0028
LPC(20:0) [sn1]	0.28	0.13	0.61	0.0014		0.28	0.11	0.66	0.0041
LPC(O-22:0)	0.24	0.1	0.58	0.0014		0.3	0.12	0.76	0.0117
HexCer(d18:1/20:0)	0.27	0.12	0.6	0.0015		0.23	0.09	0.53	0.0007
AC(26:1)	0.27	0.12	0.61	0.0017		0.36	0.15	0.88	0.0258
LPC(O-16:0)	0.24	0.1	0.58	0.0018		0.33	0.12	0.87	0.0257
HexCer(d18:1/16:0)	0.25	0.1	0.59	0.002		0.19	0.07	0.5	0.0007
LPE(18:2) [sn1]	0.38	0.21	0.7	0.002		0.43	0.22	0.8	0.0085
AC(18:0)	0.3	0.14	0.64	0.0021		0.38	0.16	0.89	0.0272
LPC(19:1) (a)	0.27	0.12	0.62	0.0022		0.3	0.12	0.73	0.0087
LPC(15:0) [sn1]	0.27	0.12	0.62	0.0023		0.24	0.1	0.59	0.0019
LPC(16:0) [sn1]	0.21	0.08	0.57	0.0023		0.24	0.08	0.7	0.0092
LPC(15-MHDA) [sn1] / LPC(17:0) [sn2]	0.34	0.17	0.68	0.0023		0.34	0.16	0.73	0.0058
LPC(16:0) [sn2]	0.2	0.07	0.56	0.0025		0.23	0.08	0.71	0.011
LPC(O-18:0)	0.32	0.15	0.68	0.0032		0.43	0.18	0.98	0.0463
LPC(20:1) [sn2]	0.28	0.12	0.65	0.0033		0.29	0.11	0.72	0.0085
TG(O-52:0) [SIM]	0.5	0.31	0.79	0.0033		0.4	0.24	0.66	0.0004
LPC(18:0) [sn1]	0.29	0.13	0.67	0.0036		0.26	0.11	0.63	0.0028
LPC(18:0) [sn2]	0.28	0.12	0.66	0.0041		0.26	0.1	0.64	0.0038
LPC(15:0) [sn2]	0.32	0.14	0.69	0.0043		0.29	0.12	0.66	0.0038
LPC(17:0) [sn1]	0.35	0.16	0.72	0.0047		0.34	0.15	0.76	0.0092
LPC(O-20:1)	0.36	0.18	0.73	0.0047		0.41	0.19	0.88	0.022
LPC(20:1) [sn1]	0.31	0.13	0.69	0.005		0.32	0.13	0.81	0.0168
HexCer(d18:1/24:1)	0.34	0.16	0.72	0.0053		0.28	0.12	0.62	0.0019
LPE(17:0) [sn2]	0.45	0.25	0.79	0.0054		0.4	0.22	0.73	0.0031
AC(17:0) (b)	0.3	0.12	0.69	0.0054		0.36	0.14	0.9	0.0322
LPE(18:2) [sn2]	0.44	0.24	0.78	0.0058		0.49	0.26	0.89	0.0208
LPC(19:0) (a) [sn1] [104_sn1]	0.38	0.19	0.76	0.0062		0.35	0.16	0.73	0.0059
LPC(20:0) [sn2]	0.33	0.15	0.73	0.0064		0.34	0.14	0.82	0.0178
LPC(O-22:1)	0.4	0.2	0.77	0.0066		0.42	0.2	0.85	0.0176
PC(O-16:0/20:3)	0.33	0.14	0.73	0.0066		0.32	0.13	0.75	0.0094
Ubiquinone	0.48	0.28	0.82	0.0075		0.44	0.24	0.79	0.0063
LPC(20:2) [sn1]	0.33	0.14	0.74	0.0076		0.31	0.13	0.72	0.0076
LPC(18:3) [sn2] (a)	0.47	0.27	0.82	0.008		0.48	0.26	0.85	0.0129
LPC(O-24:0)	0.33	0.14	0.75	0.0087		0.33	0.13	0.78	0.0124
LPC(P-20:0)	0.39	0.19	0.8	0.0109		0.44	0.19	0.98	0.0455
LPC(19:1) (b)	0.37	0.17	0.8	0.0122		0.4	0.17	0.96	0.0408
PC(O-36:0)	0.33	0.14	0.79	0.0129		0.33	0.13	0.85	0.0219
LPC(O-24:1)	0.37	0.17	0.81	0.0133		0.35	0.15	0.81	0.0144
COH	0.2	0.06	0.72	0.0143		0.07	0.02	0.3	0.0003
PC(42:2) (b)	0.38	0.17	0.82	0.015		0.34	0.14	0.82	0.0182
Hex2Cer(d18:1/16:0)	0.33	0.14	0.81	0.0155		0.29	0.11	0.75	0.0112
Cer(d19:1/26:0)	0.5	0.28	0.87	0.0157		0.48	0.26	0.89	0.0196
FA(18:2)	1.84	1.13	3.05	0.0158		1.5	0.87	2.58	0.1419
LPC(19:1) (c)	0.47	0.26	0.87	0.0158		0.44	0.22	0.86	0.0176
AC(17:0) (a)	0.43	0.21	0.85	0.0159		0.44	0.21	0.92	0.0302
LPC(20:2) [sn2]	0.36	0.15	0.82	0.0162		0.3	0.12	0.72	0.0078
Cer(d19:1/24:0)	0.51	0.3	0.88	0.0167		0.58	0.33	1.03	0.0645
HexCer(d18:2/24:0)	0.41	0.19	0.85	0.0171		0.38	0.17	0.83	0.0165
AC(16:0)	0.35	0.14	0.83	0.0176		0.41	0.15	1.09	0.0767
LPC(18:3) (a) [sn1] [104_sn1]	0.52	0.31	0.89	0.0177		0.58	0.33	1.02	0.059
LPC(17:1) [sn1] (b)	0.48	0.26	0.88	0.018		0.54	0.28	1.03	0.0613
Cer(d18:1/26:0)	0.35	0.14	0.83	0.0187		0.23	0.08	0.58	0.0024
PC(42:3) (b)	0.37	0.16	0.84	0.0188		0.32	0.13	0.77	0.0122
LPC(18:3) [sn1] (a)/LPC(18:3) [sn2] (b)	0.52	0.29	0.9	0.0211		0.55	0.31	0.99	0.0477
LPC(19:0) [sn2] (a)	0.45	0.22	0.88	0.0215		0.48	0.23	0.99	0.0482
PC(O-42:4) (a)	0.43	0.21	0.88	0.0215		0.34	0.16	0.73	0.0061
Cer(d17:1/24:0)	0.49	0.26	0.9	0.0228		0.41	0.21	0.78	0.0073
PC(O-18:0/18:2)	0.44	0.22	0.89	0.0232		0.4	0.18	0.88	0.0225
Cer(d20:1/26:0)	0.34	0.13	0.87	0.0243		0.37	0.14	0.98	0.0454
SM(40:4)	4.15	1.21	14.49	0.0245		1.28	0.3	5.36	0.7357
Cer(d18:1/24:0)	0.41	0.18	0.89	0.0252		0.35	0.15	0.79	0.0128
PC(18:2_18:2)	0.42	0.2	0.9	0.0253		0.31	0.13	0.72	0.0073
PC(P-38:5) (a)	2.65	1.13	6.34	0.0266		1.68	0.65	4.42	0.2872
DG(18:1_20:4)	1.66	1.05	2.6	0.0285		1.4	0.85	2.3	0.1815
LPC(18:3) [sn1] (b)	0.53	0.3	0.94	0.0299		0.55	0.3	0.99	0.0489
PC(42:9) (a)	0.46	0.23	0.92	0.03		0.39	0.18	0.83	0.0153
FA(18:1)	1.7	1.06	2.76	0.0303		1.32	0.78	2.24	0.3043
FA(18:3)	1.83	1.06	3.18	0.0316		1.36	0.74	2.51	0.3296
FA(16:1)	1.54	1.04	2.29	0.0329		1.17	0.73	1.86	0.516
SM(38:3) (a)	2.78	1.09	7.19	0.033		1.11	0.37	3.37	0.8505
LPC(17:1) [sn2] (a)	0.47	0.23	0.94	0.0336		0.53	0.25	1.12	0.0992
HexCer(d18:1/18:0)	0.41	0.18	0.93	0.0338		0.23	0.09	0.56	0.0015
LPC(17:1) (a) [sn1] [104_sn1]	0.45	0.22	0.94	0.0345		0.54	0.24	1.17	0.1176
LPC(22:0) [sn1]	0.41	0.18	0.93	0.0349		0.52	0.2	1.28	0.1574
LPC(22:0) [sn2]	0.41	0.17	0.94	0.0363		0.48	0.19	1.23	0.1287
LPC(17:1) [sn1] (a) / LPC(17:1) [sn2] (b)	0.46	0.22	0.95	0.0363		0.53	0.24	1.15	0.1123
Cer(d18:1/16:0)	0.29	0.09	0.92	0.0374		0.11	0.03	0.38	0.0006
Hex2Cer(d18:2/16:0)	0.43	0.19	0.95	0.0379		0.35	0.15	0.83	0.0174
PC(16:0_18:3) (a)	0.53	0.29	0.96	0.0381		0.32	0.16	0.63	0.0012
LPC(24:0) [sn2]	0.39	0.16	0.95	0.0388		0.41	0.15	1.1	0.0776
PC(17:1_18:2)	0.45	0.21	0.96	0.0402		0.26	0.11	0.62	0.0027
Cer(d19:1/22:0)	0.59	0.36	0.98	0.0407		0.57	0.34	0.97	0.0404
AC(18:3)	0.49	0.24	0.97	0.041		0.54	0.25	1.16	0.1168
AC(20:4)	0.5	0.26	0.97	0.041		0.77	0.36	1.61	0.483
PC(O-16:0/16:0)	0.33	0.11	0.95	0.0411		0.25	0.08	0.79	0.019
AC(15:0) (b)	0.49	0.24	0.97	0.0423		0.5	0.23	1.06	0.0709
DG(O-18:1/18:2) [NL-O-18:1]	2.14	1.03	4.52	0.0424		2.23	1.03	4.93	0.0446
PA(34:1)	0.56	0.32	0.98	0.0433		0.61	0.34	1.11	0.105
Cer(m18:0/24:0)	0.6	0.36	0.98	0.0439		0.58	0.34	0.99	0.0471
Cer(d18:1/23:0)	0.46	0.21	0.97	0.0441		0.28	0.12	0.63	0.0024
PC(O-42:4) (b)	0.43	0.19	0.98	0.0442		0.45	0.19	1.05	0.066
PC(16:0_20:4)	3.82	1.05	14.37	0.0444		2.5	0.64	10.06	0.1916
LPC(22:5) (n3) [sn1] [104_sn1]	0.54	0.29	0.99	0.0475		0.55	0.29	1.05	0.0698
AC(20:3)	0.51	0.26	0.99	0.0482		0.65	0.31	1.36	0.2539
PC(P-18:0/20:4)	2.06	1.01	4.25	0.0494		1.89	0.9	4.03	0.0954
TG(50:2) [NL-14:0]	0.7	0.49	1	0.0505		0.62	0.41	0.91	0.0172
TG(51:2) [NL-15:0]	0.64	0.4	1	0.0508		0.57	0.35	0.92	0.0235
SM(d18:2/18:0)	2.38	1	5.75	0.0527		0.73	0.25	2.16	0.5693
PC(17:0_18:2)	0.43	0.19	1.01	0.053		0.24	0.09	0.64	0.0044
PC(15-MHDA_18:2)	0.52	0.27	1.01	0.0533		0.38	0.19	0.79	0.0095
PC(18:1_18:2)	0.46	0.2	1.01	0.0534		0.3	0.12	0.75	0.0103
Cer(d16:1/24:0)	0.57	0.32	1.01	0.0545		0.51	0.28	0.92	0.027
dhCer(d18:0/16:0)	0.31	0.09	1.02	0.0553		0.15	0.04	0.54	0.0046
LPC(22:5) [sn2] (n3)	0.5	0.25	1.01	0.0563		0.46	0.21	0.96	0.0403
FA(22:4)	1.81	0.98	3.35	0.0567		1.4	0.71	2.72	0.3278
PC(P-18:1/22:6)	1.77	0.98	3.22	0.0586		1.2	0.6	2.41	0.6057
FA(22:5)	1.86	0.98	3.56	0.0591		1.49	0.74	2.97	0.2609
Cer(d18:1/22:0)	0.46	0.21	1.03	0.0598		0.32	0.14	0.73	0.0072
SM(d18:2/20:0)	2.49	0.97	6.5	0.0602		0.87	0.28	2.71	0.8107
AC(15:0) (a)	0.59	0.34	1.02	0.0606		0.69	0.38	1.24	0.2154
CE(18:0)	0.5	0.24	1.03	0.061		0.41	0.19	0.88	0.0238
LPC(O-24:2)	0.59	0.34	1.02	0.0625		0.6	0.32	1.11	0.1044
PC(42:3) (a)	0.43	0.18	1.04	0.063		0.36	0.13	0.95	0.0416
DG(18:2_20:4)	1.44	0.98	2.13	0.0672		1.26	0.83	1.91	0.2825
PC(18:0_20:4)	1.96	0.96	4.04	0.0674		1.27	0.58	2.77	0.5453
LPC(16:1) [sn1]	0.5	0.24	1.05	0.0701		0.38	0.17	0.86	0.0207
PE(P-18:1/22:6) (b)	1.86	0.95	3.66	0.0702		1.42	0.69	2.97	0.3435
TG(56:8) [NL-20:4]	1.43	0.97	2.1	0.0705		1.19	0.79	1.8	0.4101
PIP1(38:4)	1.59	0.97	2.66	0.0708		1.87	1.09	3.24	0.0235
SM(43:1)	0.5	0.23	1.06	0.071		0.53	0.23	1.2	0.1279
PC(44:4) (b)	0.48	0.21	1.06	0.0733		0.47	0.2	1.11	0.0865
PC(42:8) (a)	0.52	0.25	1.07	0.0764		0.43	0.2	0.94	0.0347
Hex2Cer(d18:1/20:0)	1.79	0.94	3.43	0.077		1.17	0.59	2.36	0.6562
SM(44:1)	0.44	0.18	1.09	0.0772		0.42	0.16	1.1	0.0791
CE(20:4) [+OH]	1.59	0.95	2.69	0.0788		1.4	0.8	2.45	0.2404
PC(O-34:2)	0.52	0.25	1.08	0.0795		0.47	0.21	1.05	0.0657
TG(50:3) [NL-14:0]	0.73	0.51	1.04	0.0809		0.68	0.47	0.99	0.047
LPC(24:0) [sn1]	0.46	0.19	1.1	0.0816		0.44	0.16	1.15	0.0961
LPC(O-18:1)	0.48	0.21	1.1	0.0822		0.49	0.2	1.2	0.1198
FA(22:6)	1.48	0.95	2.32	0.0826		1.37	0.85	2.2	0.199
AC(24:0)	0.48	0.21	1.09	0.0831		0.55	0.22	1.33	0.1872
Cer(m18:0/24:1)	0.66	0.41	1.05	0.0842		0.55	0.32	0.93	0.0277
SM(43:2) (c)	0.51	0.23	1.1	0.0851		0.26	0.11	0.64	0.0038
PC(16:0_18:2)	0.09	0.01	1.41	0.0866		0.04	0	0.67	0.0257
HexCer(d18:2/22:0)	0.54	0.26	1.1	0.0886		0.43	0.2	0.93	0.0326
CE(16:0)	0.42	0.16	1.13	0.0886		0.29	0.1	0.83	0.0226
PC(P-16:0/20:4)	1.99	0.91	4.45	0.0887		1.77	0.77	4.11	0.1814
PE(P-20:0/22:6)	1.64	0.92	2.94	0.0919		1.31	0.67	2.57	0.4367
PC(44:4) (a)	0.5	0.22	1.12	0.092		0.37	0.15	0.88	0.0253
Cer(m18:1/24:0)	0.67	0.42	1.06	0.0926		0.65	0.39	1.07	0.0905
Hex2Cer(d18:1/24:1)	0.54	0.26	1.1	0.093		0.45	0.21	0.97	0.0426
Hex2Cer(d16:1/24:1)	0.63	0.37	1.08	0.0932		0.55	0.31	0.97	0.04
Cer(d17:1/23:0)	0.62	0.36	1.08	0.0938		0.43	0.23	0.77	0.0055
PC(18:0_18:2)	0.36	0.11	1.2	0.0952		0.12	0.03	0.49	0.0032
PC(P-17:0/20:4) (b)	1.79	0.9	3.6	0.0964		1.86	0.9	3.9	0.0961
HexCer(d16:1/22:0)	0.58	0.3	1.1	0.0966		0.48	0.24	0.95	0.0369
Hex3Cer(d18:1/18:0)	1.69	0.91	3.17	0.0968		1.46	0.74	2.93	0.2759
LPC(14:0) [sn2]	0.57	0.29	1.11	0.0977		0.46	0.22	0.93	0.0327
CE(15:0)	0.62	0.35	1.09	0.0984		0.52	0.28	0.95	0.0345
LPC(20:3) [sn1]	0.56	0.28	1.12	0.1001		0.52	0.25	1.07	0.0775
LPC(22:5) [sn1] (n3)/LPC(22:5) [sn2] (n6)	0.57	0.29	1.11	0.1008		0.54	0.26	1.11	0.0954
PC(42:4) (b)	0.46	0.18	1.16	0.1012		0.34	0.13	0.91	0.0322
LPE(P-20:0)	0.58	0.3	1.11	0.1019		0.55	0.27	1.11	0.0975
Cer(d18:2/24:0)	0.57	0.28	1.12	0.1022		0.41	0.2	0.85	0.0166
PC(15:0_20:3)	0.54	0.25	1.13	0.1025		0.28	0.12	0.65	0.003
Cer(m18:0/22:0)	0.68	0.42	1.08	0.1038		0.61	0.37	1	0.0532
TG(58:10) [SIM]	1.38	0.94	2.04	0.1039		1.23	0.81	1.87	0.3341
Cer(d17:1/24:1)	0.58	0.3	1.12	0.1041		0.4	0.2	0.81	0.0109
TG(50:4) [NL-14:0]	0.77	0.57	1.06	0.1082		0.73	0.52	1.01	0.0611
PE(P-18:0/22:6)	1.69	0.89	3.23	0.1087		1.4	0.69	2.84	0.3507
Cer(d17:1/22:0)	0.62	0.34	1.11	0.1088		0.44	0.23	0.83	0.0118
HexCer(d16:1/24:0)	0.61	0.33	1.12	0.1106		0.56	0.29	1.08	0.0837
LPI(18:1) [sn2]	0.62	0.34	1.11	0.111		0.56	0.3	1.05	0.0719
AC(12:0)	0.66	0.39	1.1	0.1114		0.73	0.41	1.28	0.2691
LPE(18:0) [sn2]	0.54	0.26	1.15	0.1114		0.37	0.17	0.83	0.0172
PC(16:1_20:4)	1.48	0.91	2.41	0.1122		1.1	0.65	1.87	0.7324
LPE(17:0) [sn1]	0.62	0.34	1.13	0.1169		0.53	0.27	1	0.0511
LPE(18:1) [sn1]	0.61	0.32	1.14	0.1208		0.75	0.39	1.45	0.3917
DG(16:0_20:4)	1.37	0.92	2.05	0.1213		1.2	0.77	1.87	0.4084
Cer(m18:0/23:0)	0.68	0.41	1.11	0.1214		0.57	0.33	0.95	0.0342
PC(16:0_18:0)	0.45	0.16	1.23	0.1217		0.26	0.08	0.79	0.0181
Cer(m18:1/22:0)	0.71	0.46	1.09	0.1225		0.65	0.4	1.04	0.0774
PE(P-17:0/22:6) (a)	1.63	0.88	3.04	0.1231		1.44	0.75	2.81	0.2814
DG(O-18:1/20:0) [NL-O-18:1]	0.51	0.22	1.2	0.1233		0.46	0.18	1.13	0.0921
TG(49:1) [SIM]	0.72	0.47	1.09	0.1247		0.61	0.38	0.97	0.0378
PE(17:0_22:6)	1.4	0.91	2.16	0.1247		1.05	0.65	1.7	0.8405
LPC(P-16:0)	0.5	0.21	1.22	0.1267		0.68	0.26	1.78	0.433
TG(48:3) [NL-14:0]	0.8	0.6	1.06	0.1272		0.7	0.51	0.95	0.0244
LPE(18:1) [sn2]	0.62	0.34	1.14	0.1278		0.74	0.39	1.4	0.3599
PI(18:0_20:2)	0.62	0.33	1.15	0.1278		0.43	0.21	0.85	0.0163
Cer(d16:1/23:0)	0.68	0.41	1.12	0.1284		0.5	0.29	0.87	0.014
AC(14:0)	0.61	0.32	1.16	0.1304		0.62	0.3	1.27	0.1964
Hex2Cer(d18:1/24:0)	0.54	0.24	1.2	0.1305		0.51	0.22	1.2	0.1258
TG(56:7) [NL-20:4]	1.42	0.9	2.25	0.1312		1.16	0.71	1.9	0.5487
TG(58:9) [SIM]	1.43	0.9	2.29	0.1314		1.29	0.78	2.14	0.3192
TG(54:5) [NL-18:3]	0.73	0.48	1.1	0.1316		0.67	0.43	1.04	0.0761
CE(22:6)	1.39	0.91	2.13	0.1318		1.3	0.8	2.11	0.2836
PC(O-42:5) (c)	0.58	0.28	1.17	0.1329		0.52	0.24	1.11	0.0928
PE(P-18:1/22:6) (a)	1.56	0.87	2.79	0.1346		1.27	0.67	2.44	0.4613
LPC(P-17:0) (a)	0.61	0.32	1.17	0.1348		0.72	0.36	1.46	0.3617
Hex2Cer(d16:1/16:0)	0.6	0.31	1.17	0.1349		0.56	0.27	1.14	0.1108
PA(36:1)	0.73	0.48	1.11	0.1366		0.77	0.5	1.18	0.2227
PC(P-16:0/22:6)	1.6	0.86	2.97	0.1369		1.48	0.76	2.91	0.2535
TG(56:6) [NL-20:4]	1.5	0.88	2.55	0.1374		1.16	0.65	2.07	0.625
PE(O-16:0/20:3)	0.71	0.45	1.12	0.138		0.61	0.37	0.99	0.0455
DG(18:0_20:4)	1.6	0.85	3.01	0.1401		1.25	0.63	2.49	0.5171
PE(O-16:0/18:2)	0.67	0.39	1.14	0.1406		0.57	0.32	1.02	0.0576
TG(48:3) [SIM]	0.78	0.56	1.08	0.1418		0.66	0.46	0.94	0.0237
PE(16:0_22:6)	1.36	0.9	2.07	0.1419		1.07	0.67	1.7	0.7786
SHexCer(d18:1/24:0(OH))	0.63	0.34	1.17	0.1453		0.54	0.27	1.03	0.0641
TG(48:2) [SIM]	0.8	0.6	1.08	0.1457		0.68	0.49	0.95	0.0248
TG(O-52:0) [NL-16:0]	0.67	0.38	1.15	0.1474		0.54	0.29	0.98	0.0465
Cer(m18:1/23:0)	0.71	0.44	1.13	0.1474		0.6	0.36	1	0.0499
PC(O-42:5) (b)	0.56	0.26	1.23	0.1485		0.44	0.19	0.99	0.0496
PC(O-32:2)	0.68	0.39	1.14	0.1491		0.74	0.42	1.3	0.3038
PE(P-20:0/20:4)	1.64	0.84	3.24	0.1496		1.23	0.6	2.54	0.575
Cer(d16:1/24:1)	0.64	0.34	1.17	0.15		0.43	0.22	0.84	0.0135
Cer(d19:1/23:0)	0.7	0.43	1.14	0.152		0.66	0.39	1.11	0.1179
LPI(18:2) [sn1]	0.63	0.33	1.18	0.1527		0.57	0.29	1.12	0.1034
DG(O-18:1/18:1) [NL-O-18:1]	1.41	0.88	2.27	0.1539		1.31	0.8	2.19	0.2902
PC(33:2)	0.65	0.35	1.18	0.1542		0.43	0.22	0.85	0.0153
TG(48:2) [NL-14:0]	0.81	0.6	1.08	0.1551		0.7	0.5	0.97	0.0324
Cer(d18:2/23:0)	0.65	0.36	1.18	0.1552		0.39	0.2	0.75	0.0048
SM(40:3) (a)	1.88	0.79	4.5	0.1561		0.58	0.2	1.68	0.3164
AC(18:0)-OH	0.6	0.3	1.21	0.1562		0.67	0.31	1.44	0.3104
TG(51:2) [SIM]	0.72	0.45	1.13	0.159		0.61	0.36	1	0.0529
LPE(16:0) [sn2]	0.59	0.28	1.23	0.16		0.51	0.23	1.13	0.0984
CE(17:0)	0.63	0.33	1.2	0.1603		0.6	0.3	1.18	0.1386
AC(24:1) (a)	0.53	0.21	1.28	0.1606		0.57	0.21	1.47	0.2476
dxCA	1.23	0.92	1.64	0.1621		1.22	0.91	1.65	0.1895
PC(18:0_22:5) (n3)/PC(20:1_20:4)	0.6	0.29	1.23	0.1628		0.41	0.19	0.89	0.0242
PE(18:0_22:6)	1.31	0.9	1.93	0.1629		1.01	0.66	1.56	0.961
PE(18:0_22:5) (n6)	1.26	0.91	1.76	0.1637		0.97	0.67	1.4	0.8636
TG(48:1) [NL-18:1]	0.82	0.61	1.08	0.1645		0.74	0.53	1	0.0558
LPC(14:0) [sn1]	0.62	0.32	1.22	0.1654		0.5	0.24	1.02	0.0577
Cer(d18:2/14:0)	1.44	0.86	2.43	0.166		0.68	0.36	1.3	0.2421
PC(P-18:0/22:6)	1.48	0.85	2.59	0.1668		1.32	0.71	2.48	0.3818
TG(48:2) [NL-18:2]	0.81	0.6	1.09	0.1672		0.73	0.53	1.01	0.0566
LPC(16:1) [sn2]	0.66	0.36	1.19	0.1682		0.49	0.25	0.95	0.0361
PC(O-32:1)	0.57	0.26	1.26	0.169		0.39	0.16	0.95	0.039
PC(O-18:0/20:4)	0.55	0.24	1.29	0.1694		0.56	0.23	1.34	0.1943
Cer(d19:1/24:1)	0.7	0.42	1.17	0.1697		0.71	0.41	1.22	0.2089
TG(49:1) [NL-17:1]	0.76	0.51	1.12	0.1732		0.66	0.42	1.02	0.0679
PC(O-42:8)	0.54	0.22	1.33	0.1747		0.41	0.16	1.07	0.0661
TG(54:4) [NL-18:2]	0.73	0.46	1.15	0.1753		0.7	0.43	1.13	0.1439
DG(14:0_18:2)	0.75	0.49	1.14	0.176		0.67	0.42	1.05	0.0828
DG(18:1_20:3)	1.32	0.88	1.99	0.1784		1.16	0.75	1.81	0.4951
GM3(d18:1/24:0)	0.63	0.32	1.24	0.1791		0.66	0.32	1.38	0.2676
LPC(22:1) [sn1]	0.61	0.29	1.25	0.1791		0.66	0.3	1.44	0.2969
LPE(18:0) [sn1]	0.59	0.28	1.27	0.1832		0.41	0.18	0.93	0.0351
PE(18:1_22:6) (a)	1.29	0.88	1.9	0.1851		1.12	0.73	1.72	0.6072
PE(P-18:1/20:4) (a)	1.46	0.83	2.58	0.1866		1.22	0.66	2.24	0.5233
SM(d18:1/24:0)	0.59	0.27	1.29	0.1871		0.54	0.23	1.26	0.1559
PI(15-MHDA_18:1)/PI(17:0_18:1)	0.7	0.41	1.19	0.1895		0.58	0.32	1.04	0.067
PI(36:2)	0.66	0.35	1.22	0.1896		0.39	0.19	0.78	0.0089
TG(54:6) [NL-20:4]	1.31	0.87	1.98	0.1896		1.1	0.7	1.73	0.6635
LPC(P-18:0)	0.59	0.26	1.31	0.1908		0.71	0.3	1.71	0.4443
TG(O-50:2) [SIM]	1.37	0.85	2.19	0.1913		1.15	0.69	1.91	0.597
FA(20:2)	2.04	0.7	5.94	0.1919		1.39	0.43	4.45	0.5765
SM(d16:1/19:0)	0.6	0.28	1.3	0.1934		0.5	0.22	1.15	0.1029
LPE(20:4) [sn1]	0.61	0.29	1.28	0.1947		0.61	0.28	1.31	0.2058
TG(49:1) [NL-16:1]	0.73	0.46	1.17	0.1968		0.6	0.35	1.01	0.0575
PC(P-38:5) (b)	1.48	0.81	2.72	0.1981		1.37	0.72	2.62	0.335
AC(18:2)	0.64	0.32	1.26	0.1982		0.87	0.41	1.88	0.7262
AC(20:3)-OH	0.63	0.31	1.28	0.2004		0.74	0.34	1.59	0.4462
PC(P-15:0/20:4) (a)	1.43	0.83	2.47	0.2012		1.93	1.07	3.49	0.0291
TG(54:6) [NL-18:3]	0.79	0.55	1.13	0.2013		0.74	0.51	1.08	0.1202
PC(39:5)	0.63	0.31	1.28	0.2017		0.42	0.19	0.92	0.0318
Hex3Cer(d18:1/24:0)	1.54	0.8	2.99	0.2018		1.55	0.75	3.24	0.2355
TG(50:3) [NL-18:2]	0.78	0.53	1.14	0.203		0.66	0.43	1	0.0508
TG(50:2) [NL-18:1]	0.79	0.56	1.13	0.2032		0.66	0.43	0.98	0.0413
TG(50:3) [NL-14:1]	0.79	0.55	1.13	0.2036		0.63	0.41	0.94	0.025
Cer(d18:2/26:0)	0.67	0.36	1.24	0.2041		0.38	0.19	0.77	0.0078
LPC(20:3) [sn2]	0.62	0.3	1.29	0.2052		0.49	0.23	1.06	0.0709
TG(52:3) [NL-18:2]	0.74	0.47	1.17	0.2068		0.7	0.42	1.14	0.1536
PC(33:1)	0.67	0.36	1.25	0.2074		0.43	0.22	0.86	0.0171
PC(O-18:0/18:1)	0.56	0.22	1.38	0.2079		0.46	0.17	1.23	0.1223
TG(48:3) [NL-18:3]	0.85	0.66	1.09	0.2092		0.78	0.6	1.02	0.0688
TG(O-52:2) [NL-17:1]	0.73	0.44	1.19	0.2096		0.61	0.36	1.04	0.0718
TG(50:4) [NL-18:3]	0.82	0.6	1.12	0.2109		0.7	0.49	0.98	0.0401
PC(18:2_20:5)	0.74	0.46	1.19	0.2122		0.69	0.41	1.17	0.1691
PI(38:5) (a)	0.67	0.35	1.25	0.2124		0.35	0.17	0.7	0.0036
DG(17:1_18:1)	0.69	0.38	1.23	0.2143		0.58	0.31	1.09	0.0957
PC(15-MHDA_18:1)	0.67	0.36	1.26	0.2148		0.53	0.26	1.03	0.0638
PC(P-17:0/20:4) (a)	1.56	0.77	3.19	0.2157		1.61	0.77	3.45	0.2112
TG(52:3) [NL-16:1]	0.77	0.51	1.16	0.2168		0.63	0.4	0.98	0.0433
CE(14:0)	0.7	0.4	1.23	0.2183		0.57	0.31	1.03	0.0635
Cer(d18:1/24:1)	0.56	0.22	1.41	0.2191		0.34	0.12	0.91	0.0344
AC(20:5)	0.72	0.42	1.22	0.2198		0.88	0.49	1.56	0.6554
TG(48:1) [SIM]	0.83	0.62	1.11	0.2199		0.73	0.53	1.01	0.0624
LPC(22:4) [sn2]	0.69	0.38	1.25	0.2225		0.6	0.32	1.12	0.1093
methyl-CE(20:4)	1.2	0.9	1.61	0.2226		1.29	0.94	1.78	0.1154
PE(18:1_22:6) (b)	1.29	0.86	1.96	0.224		0.95	0.59	1.51	0.8148
Cer(m18:1/24:1)	0.75	0.47	1.19	0.2266		0.64	0.38	1.08	0.0958
PE(O-18:0/22:5)	0.7	0.38	1.25	0.2271		0.56	0.3	1.06	0.0738
PC(O-40:5)	0.55	0.21	1.45	0.2277		0.41	0.15	1.14	0.0896
TG(54:0) [SIM]	0.7	0.39	1.24	0.2286		0.55	0.28	1.03	0.065
TG(48:2) [NL-14:1]	0.85	0.65	1.11	0.2291		0.73	0.54	0.98	0.0371
LPC(22:4) [sn1]	0.71	0.41	1.24	0.2302		0.65	0.36	1.16	0.1415
methyl-CE(22:6)	0.87	0.68	1.1	0.2353		0.85	0.66	1.11	0.233
TG(52:3) [SIM]	0.76	0.48	1.2	0.2358		0.68	0.41	1.12	0.1301
Cer(d18:2/16:0)	1.7	0.71	4.1	0.2373		0.58	0.21	1.57	0.287
TG(53:2) [SIM]	0.73	0.43	1.22	0.2375		0.64	0.36	1.13	0.1296
LPI(18:0) [sn1]	0.66	0.33	1.31	0.2388		0.48	0.23	1.02	0.0579
Cer(d18:2/22:0)	0.68	0.36	1.28	0.24		0.43	0.22	0.85	0.0163
PC(O-18:1/18:2)	0.65	0.32	1.33	0.24		0.55	0.25	1.21	0.1381
DG(18:1_20:5)	1.24	0.86	1.77	0.2416		1.13	0.77	1.66	0.5364
PC(42:6) (c)	0.6	0.26	1.4	0.2416		0.35	0.13	0.9	0.031
AC(14:1)-OH	0.73	0.43	1.24	0.2432		0.77	0.43	1.37	0.3738
TG(51:2) [NL-17:1]	0.79	0.53	1.17	0.2443		0.68	0.43	1.06	0.0949
Cer(d18:2/24:1)	0.67	0.34	1.32	0.2463		0.4	0.19	0.83	0.0149
PC(32:2)	0.71	0.39	1.28	0.2487		0.41	0.21	0.8	0.0096
Cer(d17:1/20:0)	0.67	0.34	1.32	0.2525		0.42	0.2	0.86	0.0189
AC(14:0)-OH	0.7	0.38	1.29	0.2529		0.77	0.38	1.52	0.4432
CE(20:4)	1.39	0.79	2.45	0.2533		1.14	0.62	2.1	0.6773
TG(51:1) [SIM]	0.78	0.5	1.19	0.2536		0.67	0.41	1.08	0.106
TG(52:4) [SIM]	0.79	0.52	1.19	0.2545		0.71	0.45	1.11	0.1406
TG(56:7) [NL-20:5]	1.27	0.84	1.9	0.2546		1.14	0.74	1.75	0.5414
PE(P-18:1/22:4)	1.57	0.73	3.45	0.2555		0.96	0.42	2.22	0.9298
SM(d18:1/18:0)/SM(d16:1/20:0)	1.72	0.67	4.46	0.2617		0.68	0.23	2	0.4787
DG(O-18:0/20:0) [NL-O-18:0]	0.7	0.37	1.31	0.2618		0.69	0.36	1.34	0.2778
Cer(d18:2/18:0)	1.42	0.77	2.63	0.2621		0.78	0.4	1.53	0.4689
PC(P-16:0/16:0)	0.6	0.24	1.48	0.2638		0.45	0.17	1.21	0.1151
PE(P-18:0/20:4)	1.41	0.77	2.58	0.2641		1.22	0.65	2.31	0.5292
CE(24:4)	0.78	0.5	1.21	0.2646		0.63	0.39	1.02	0.0599
PI(18:0_18:1)	0.73	0.42	1.26	0.2667		0.56	0.3	1.02	0.0594
DE(22:6)	1.15	0.9	1.5	0.273		1.1	0.84	1.43	0.4957
TG(O-52:1) [SIM]	1.27	0.82	1.96	0.2739		1.18	0.74	1.89	0.4816
Cer(d18:1/14:0)	0.66	0.32	1.38	0.2746		0.32	0.14	0.72	0.0061
Cer(d19:1/16:0)	0.71	0.39	1.31	0.2761		0.66	0.35	1.25	0.2012
PI(16:0_20:3) (a)	0.72	0.39	1.31	0.2782		0.41	0.2	0.79	0.0089
TG(58:8) [NL-22:6]	1.2	0.86	1.68	0.2787		1.15	0.81	1.64	0.4296
LPE(20:4) [sn2]	0.67	0.33	1.38	0.2809		0.64	0.3	1.36	0.2436
PE(P-16:0/20:3) (b)	0.76	0.46	1.25	0.285		0.66	0.38	1.12	0.1291
PC(17:0_18:1)	0.65	0.3	1.43	0.2851		0.4	0.17	0.95	0.0385
AC(24:1) (b)	0.66	0.31	1.4	0.2869		0.69	0.3	1.56	0.3783
FA(14:0)	1.24	0.83	1.83	0.2881		1.17	0.76	1.8	0.4754
SM(d18:0/16:0)	0.59	0.22	1.56	0.2882		0.37	0.13	1.09	0.0709
Cer(d19:1/20:0)	0.76	0.46	1.26	0.2901		0.75	0.44	1.28	0.2917
TG(54:2) [NL-20:1]	0.78	0.48	1.24	0.2903		0.74	0.44	1.23	0.2508
TG(48:2) [NL-16:1]	0.85	0.63	1.14	0.2936		0.71	0.5	0.99	0.0468
PI(18:0_20:3) (a)	0.7	0.36	1.35	0.2937		0.47	0.23	0.96	0.0393
TG(52:4) [NL-18:3]	0.8	0.53	1.21	0.295		0.72	0.46	1.12	0.152
TG(58:9) [NL-22:6]	1.18	0.86	1.61	0.2952		1.15	0.82	1.6	0.4172
TG(51:2) [NL-17:0]	0.8	0.52	1.21	0.2953		0.66	0.41	1.04	0.075
TG(O-50:2) [NL-16:1]	0.76	0.46	1.26	0.2953		0.64	0.36	1.1	0.1088
S1P(d18:2)	1.65	0.65	4.24	0.2962		0.82	0.3	2.28	0.7009
TG(51:1) [NL-17:0]	0.81	0.54	1.2	0.298		0.72	0.46	1.12	0.1486
LPE(22:6) [sn2]	1.41	0.74	2.7	0.2983		1.15	0.56	2.37	0.699
PE(36:0)	0.77	0.47	1.27	0.3001		0.57	0.34	0.96	0.0367
LPI(18:1) [sn1]	0.75	0.42	1.3	0.3007		0.74	0.4	1.34	0.3201
LPI(18:0) [sn2]	0.73	0.41	1.32	0.3017		0.6	0.31	1.13	0.1145
TG(50:4) [SIM]	0.83	0.59	1.18	0.3036		0.71	0.48	1.03	0.076
LPI(20:4) [sn2]	0.67	0.31	1.43	0.3044		0.55	0.25	1.23	0.1464
GM3(d18:1/18:0)	0.62	0.25	1.55	0.3054		0.77	0.29	2.08	0.6053
GM3(d18:1/16:0)	0.58	0.2	1.67	0.3077		0.38	0.12	1.22	0.1035
Cer(d17:1/16:0)	0.68	0.33	1.43	0.3079		0.43	0.2	0.94	0.0358
HexCer(d18:2/20:0)	0.7	0.35	1.39	0.3099		0.42	0.19	0.89	0.0247
PE(18:0_20:4)	1.28	0.8	2.05	0.3102		0.93	0.55	1.56	0.7836
PC(40:8)	0.66	0.3	1.47	0.3118		0.54	0.21	1.33	0.1824
PI(18:1_18:2)	0.77	0.46	1.28	0.313		0.57	0.32	1.01	0.0559
HexCer(d16:1/20:0)	0.76	0.44	1.3	0.3138		0.56	0.31	0.98	0.0447
TG(56:8) [NL-20:5]	1.21	0.84	1.75	0.3139		1.13	0.76	1.66	0.549
PI(15-MHDA_18:2)/PI(17:0_18:2)	0.75	0.42	1.32	0.3144		0.47	0.25	0.88	0.0192
PE(O-38:5) (b)	0.77	0.46	1.28	0.3145		0.61	0.35	1.07	0.0894
TG(50:3) [SIM]	0.83	0.57	1.2	0.3146		0.69	0.45	1.04	0.0758
TG(58:8) [SIM]	1.28	0.79	2.09	0.3149		1.12	0.66	1.9	0.6734
SM(d18:2/18:1)	1.45	0.7	3.01	0.3161		0.6	0.25	1.43	0.2511
TG(50:2) [SIM]	0.83	0.58	1.19	0.3168		0.69	0.46	1.04	0.0787
PE(P-18:1/18:2) (b)	0.78	0.49	1.26	0.3175		0.75	0.45	1.24	0.2555
PE(O-38:5) (a)	0.73	0.4	1.35	0.3185		0.58	0.3	1.11	0.1003
PC(18:0_18:1)	0.73	0.38	1.36	0.3214		0.45	0.22	0.9	0.0267
LPC(22:1) [sn2]	0.69	0.33	1.44	0.322		0.81	0.36	1.8	0.5995
TG(52:4) [NL-18:2]	0.82	0.56	1.21	0.3223		0.78	0.51	1.17	0.2223
PC(16:0_18:1)	0.54	0.16	1.84	0.3241		0.29	0.08	1.09	0.0675
SM(34:3)	1.52	0.66	3.51	0.3241		0.39	0.13	1.15	0.0902
TG(50:2) [NL-16:1]	0.85	0.61	1.18	0.3257		0.71	0.48	1.03	0.0744
PC(38:2)	0.63	0.25	1.58	0.3261		0.17	0.06	0.51	0.0017
PC(18:0_22:6)	1.34	0.75	2.44	0.3267		1	0.53	1.9	0.9994
PG(36:2)	0.79	0.5	1.26	0.327		0.7	0.42	1.17	0.1745
PE(P-16:0/20:3) (a)	0.77	0.45	1.3	0.3271		0.66	0.37	1.14	0.1399
SM(d18:1/16:0)	0.52	0.14	1.95	0.3297		0.17	0.04	0.77	0.0214
methyl-DE(18:2)	1.14	0.88	1.47	0.3312		1.23	0.92	1.65	0.1589
TG(50:2) [NL-18:2]	0.84	0.58	1.2	0.3328		0.76	0.5	1.13	0.1763
DE(18:2)	0.79	0.48	1.28	0.3343		0.69	0.41	1.15	0.1557
SM(42:3)	1.55	0.64	3.79	0.3379		0.45	0.15	1.32	0.1461
TG(48:0) [SIM]	0.83	0.56	1.22	0.3414		0.72	0.46	1.1	0.1338
PE(P-18:1/18:1) (a)	1.36	0.72	2.57	0.3435		1.01	0.5	2.05	0.9732
DG(14:0_16:0)	0.74	0.39	1.37	0.3436		0.6	0.3	1.19	0.1502
FA(20:3)	1.44	0.67	3.1	0.3456		1.08	0.47	2.49	0.8496
TG(58:10) [NL-22:6]	1.15	0.85	1.56	0.3477		1.1	0.8	1.52	0.5543
AC(18:1)	0.69	0.32	1.49	0.348		0.7	0.3	1.62	0.4053
LPE(16:0) [sn1]	0.69	0.31	1.5	0.3484		0.58	0.25	1.34	0.2061
PE(P-16:0/22:6)	1.39	0.7	2.8	0.3488		1.12	0.52	2.41	0.7699
FA(15:0)	1.96	0.47	7.99	0.3495		1.67	0.34	7.95	0.5243
AC(24:1)-OH	0.56	0.16	1.83	0.3495		0.56	0.15	1.95	0.3708
SM(d18:2/14:0)	1.37	0.71	2.66	0.3496		0.23	0.08	0.62	0.004
PE(O-16:0/22:4)	0.71	0.34	1.46	0.3497		0.51	0.24	1.09	0.0822
PC(42:8) (b)	0.7	0.33	1.48	0.3506		0.63	0.29	1.36	0.2409
TG(O-50:1) [NL-15:0]	0.77	0.44	1.33	0.3525		0.57	0.31	1.05	0.0733
Sph(d18:2)	1.83	0.5	6.44	0.3535		1.94	0.51	7.18	0.3241
LPE(22:6) [sn1]	1.36	0.7	2.66	0.3617		1.13	0.54	2.4	0.7425
PS(36:2)	0.76	0.41	1.38	0.3638		0.87	0.45	1.65	0.6601
TG(48:3) [NL-16:1]	0.86	0.62	1.19	0.3675		0.71	0.49	1.01	0.0601
SM(d18:1/23:0)/SM(d17:1/24:0)	0.68	0.3	1.57	0.3709		0.35	0.13	0.92	0.0335
PI(18:0_22:5) (n3)	0.79	0.48	1.32	0.371		0.58	0.33	1.01	0.0556
TG(50:0) [SIM]	0.8	0.48	1.31	0.3733		0.67	0.39	1.17	0.1611
DG(17:0_18:1)	0.72	0.34	1.47	0.3754		0.62	0.27	1.37	0.2474
TG(56:6) [NL-22:5]	0.81	0.5	1.29	0.376		0.76	0.46	1.26	0.2966
PE(O-36:5)	0.85	0.59	1.22	0.3779		0.83	0.56	1.22	0.3492
Cer(m18:1/20:0)	0.83	0.55	1.24	0.3789		0.75	0.47	1.18	0.2264
PC(42:6) (b)	1.33	0.7	2.52	0.3825		1.25	0.57	2.68	0.5763
TG(50:3) [NL-18:3]	0.87	0.64	1.18	0.383		0.79	0.56	1.11	0.1857
TG(O-52:2) [NL-16:0]	0.8	0.47	1.33	0.3834		0.63	0.36	1.08	0.0944
PC(P-16:0/20:5)	1.21	0.79	1.87	0.3838		1.32	0.84	2.07	0.2298
PA(40:6)	0.63	0.22	1.79	0.3854		0.65	0.21	1.96	0.4487
TG(52:2) [SIM]	0.82	0.51	1.29	0.3865		0.74	0.44	1.25	0.2656
TG(52:4) [NL-16:1]	0.84	0.57	1.25	0.3906		0.74	0.49	1.13	0.1641
TG(54:0) [NL-18:0]	0.78	0.43	1.38	0.3931		0.62	0.32	1.16	0.1402
PE(P-17:0/20:4) (a)	1.26	0.74	2.14	0.3937		1.36	0.78	2.37	0.2797
TG(51:0) [NL-16:0]	0.78	0.44	1.37	0.3962		0.63	0.33	1.16	0.1431
LPI(20:4) [sn1]	0.73	0.35	1.51	0.4018		0.64	0.29	1.38	0.2592
PC(O-34:1)	0.64	0.22	1.82	0.4027		0.28	0.08	0.91	0.0349
PE(P-20:1/22:6)	1.17	0.8	1.7	0.4033		1.06	0.7	1.6	0.7836
PE(16:0_16:0)	1.25	0.74	2.14	0.4038		1.03	0.59	1.81	0.9132
TG(50:1) [NL-14:0]	0.87	0.63	1.2	0.4039		0.79	0.55	1.12	0.1898
dhCer(d18:0/20:0)	1.42	0.62	3.27	0.4042		1.22	0.5	2.99	0.6608
Cer(d16:1/22:0)	0.79	0.45	1.38	0.406		0.62	0.34	1.11	0.1106
PE(P-19:0/20:4) (b)	1.27	0.72	2.26	0.4074		1.3	0.72	2.39	0.389
PC(17:0_20:4)	1.38	0.65	2.95	0.4079		0.91	0.4	2.06	0.8174
TG(52:2) [NL-16:0]	0.83	0.52	1.3	0.4137		0.73	0.43	1.22	0.2337
PE(P-18:0/20:3) (a)	0.81	0.48	1.35	0.4157		0.71	0.41	1.22	0.2107
SM(43:2) (b)	0.72	0.33	1.58	0.4172		0.46	0.19	1.1	0.0819
SM(37:1)	1.41	0.61	3.28	0.418		0.62	0.23	1.65	0.3376
PE(P-15:0/20:4) (b)	1.18	0.79	1.78	0.4234		1.2	0.79	1.85	0.4025
PI(34:0)	0.86	0.6	1.24	0.4258		0.7	0.47	1.04	0.0802
PC(P-16:0/14:0)	0.76	0.38	1.5	0.4261		0.58	0.27	1.23	0.158
PC(14:0_20:4)	1.24	0.73	2.11	0.4281		0.86	0.48	1.54	0.5999
PE(P-18:0/18:3)	0.85	0.56	1.28	0.4316		0.82	0.53	1.27	0.3781
PC(18:1_18:1)	0.73	0.33	1.58	0.4321		0.44	0.18	1.05	0.0678
SHexCer(d18:1/16:0(OH))	0.74	0.35	1.56	0.4338		0.47	0.2	1.08	0.075
PC(44:12)	1.19	0.77	1.83	0.4344		1.19	0.73	1.9	0.4799
TG(56:7) [NL-22:5]	0.85	0.55	1.29	0.4346		0.78	0.5	1.22	0.2754
Cer(d18:1/21:0)	0.77	0.4	1.48	0.4369		0.4	0.19	0.82	0.0127
AC(16:0)-OH	0.76	0.38	1.51	0.4373		0.82	0.38	1.76	0.6126
TG(50:1) [NL-18:1]	0.88	0.62	1.22	0.4385		0.8	0.54	1.17	0.2548
PC(O-46:7) (a)	0.79	0.42	1.45	0.4389		0.74	0.38	1.44	0.3731
TG(48:0) [NL-18:0]	0.87	0.61	1.24	0.4408		0.77	0.52	1.13	0.1812
PC(P-36:3)	0.74	0.34	1.61	0.445		0.64	0.27	1.49	0.2972
TG(52:5) [SIM]	0.86	0.58	1.27	0.4471		0.74	0.48	1.13	0.167
methyl-DE(18:1)	0.88	0.63	1.23	0.4476		0.92	0.65	1.31	0.6532
FA(18:0)	0.54	0.1	2.57	0.4476		0.63	0.11	3.41	0.5985
LPE(P-18:0)	0.78	0.4	1.5	0.4501		0.78	0.39	1.55	0.4742
DG(16:1_18:1)	0.84	0.52	1.32	0.4524		0.66	0.39	1.12	0.1279
PE(P-18:1/18:1) (b)	1.23	0.71	2.13	0.454		1.07	0.59	1.91	0.8312
TG(54:4) [SIM]	0.83	0.51	1.35	0.4567		0.76	0.45	1.27	0.2917
PC(42:6) (a)	0.59	0.15	2.37	0.458		0.33	0.07	1.46	0.1434
Cer(d16:1/18:0)	1.22	0.72	2.06	0.4587		0.8	0.45	1.43	0.4554
PE(P-20:1/20:4)	1.13	0.81	1.56	0.4589		1.07	0.75	1.5	0.715
TG(53:2) [NL-18:1]	0.84	0.52	1.33	0.4592		0.77	0.46	1.28	0.3223
PC(16:0_20:3) (a)	0.74	0.33	1.66	0.4607		0.4	0.16	0.96	0.0417
dimethyl-CE(22:6)	1.09	0.86	1.39	0.4624		1.16	0.9	1.52	0.2581
PE(P-16:0/20:4)	1.26	0.68	2.33	0.4668		1.1	0.57	2.11	0.7856
TG(50:3) [NL-16:1]	0.88	0.62	1.24	0.4671		0.71	0.47	1.05	0.0859
PI(18:0_22:4)	0.81	0.47	1.41	0.4677		0.56	0.3	1.03	0.0644
dimethyl-CE(18:1)	0.84	0.51	1.36	0.4686		0.82	0.48	1.39	0.457
PC(16:0_22:6)	1.25	0.68	2.29	0.4698		1.03	0.54	2	0.9211
TG(50:1) [SIM]	0.88	0.63	1.23	0.4738		0.8	0.55	1.18	0.2657
FA(17:1)	1.42	0.54	3.7	0.4742		0.77	0.26	2.24	0.6321
PC(40:7) (a)	0.8	0.44	1.46	0.4749		0.59	0.31	1.12	0.1092
PC(O-44:6) (b)	0.8	0.43	1.46	0.4754		0.72	0.37	1.37	0.3229
LPC(26:0) [sn2]	0.52	0.08	3.16	0.4767		0.35	0.05	2.58	0.304
TG(48:0) [NL-16:0]	0.87	0.6	1.27	0.4776		0.77	0.5	1.17	0.2197
PE(16:0_20:4)	1.17	0.75	1.83	0.4785		0.91	0.56	1.48	0.7135
PE(16:1_20:4)	1.14	0.79	1.64	0.4852		0.94	0.63	1.4	0.771
TG(O-50:1) [SIM]	0.83	0.5	1.39	0.487		0.68	0.39	1.18	0.1789
TG(54:5) [NL-20:4]	1.17	0.75	1.81	0.4887		1	0.61	1.62	0.988
PC(38:5) (b)	1.22	0.69	2.15	0.4889		0.87	0.47	1.62	0.6651
TG(52:5) [NL-18:3]	0.88	0.61	1.27	0.4899		0.79	0.53	1.16	0.2253
PC(16:1_18:2)	0.8	0.42	1.52	0.4916		0.44	0.21	0.94	0.0348
Sph(d18:1)	1.37	0.54	3.38	0.4939		1.46	0.54	3.81	0.4433
SM(41:1) (a)	0.81	0.44	1.49	0.499		0.72	0.37	1.4	0.3354
DG(18:1_18:2)	0.85	0.52	1.37	0.5003		0.8	0.47	1.33	0.3894
LPI(18:2) [sn2]	0.82	0.45	1.47	0.5021		0.72	0.38	1.35	0.3081
SM(42:4)	1.34	0.57	3.15	0.5028		0.36	0.13	1.01	0.0526
TG(56:9) [SIM]	1.15	0.76	1.74	0.5043		1	0.64	1.56	0.9985
SM(d16:1/24:1)	1.32	0.59	2.95	0.5044		0.56	0.22	1.42	0.2263
SM(37:2)	1.28	0.62	2.68	0.5061		0.56	0.23	1.36	0.2001
SM(44:2)	0.73	0.28	1.87	0.5066		0.55	0.19	1.55	0.2608
DG(16:0_22:5)	0.85	0.52	1.37	0.5093		0.81	0.48	1.36	0.4352
TG(53:2) [NL-17:1]	0.86	0.53	1.36	0.5107		0.75	0.44	1.24	0.265
PC(36:4) [+OH]	1.29	0.61	2.74	0.5108		1.02	0.45	2.29	0.9643
LPC(P-17:0) (b)	0.79	0.39	1.6	0.5109		0.95	0.45	2.04	0.9027
PE(O-18:1/18:2)	0.84	0.49	1.43	0.5118		0.68	0.37	1.23	0.1993
PC(O-40:7)	1.24	0.65	2.4	0.5124		0.94	0.46	1.91	0.861
methyl-CE(18:0)	0.8	0.41	1.56	0.5128		0.59	0.28	1.22	0.1551
PC(38:6) [+OH]	1.23	0.66	2.31	0.5134		1.19	0.62	2.29	0.5987
PC(15:0_20:4)	1.25	0.64	2.43	0.5165		0.76	0.37	1.58	0.4613
TG(50:1) [NL-16:0]	0.9	0.64	1.24	0.5166		0.82	0.56	1.19	0.2966
DG(18:2_22:6)	1.1	0.83	1.46	0.5179		1.08	0.8	1.46	0.6161
PC(P-18:1/18:1)	1.27	0.61	2.65	0.518		0.76	0.33	1.74	0.5095
AC(22:5)	0.85	0.52	1.39	0.5221		1.12	0.65	1.94	0.6892
FA(20:5)	0.81	0.41	1.54	0.5283		0.83	0.41	1.65	0.6031
TG(O-54:2) [NL-17:1]	1.14	0.75	1.73	0.5297		1.01	0.64	1.58	0.9692
PE(P-17:0/22:6) (b)	1.21	0.67	2.23	0.5302		1.15	0.6	2.21	0.6824
LPC(20:5) [sn1]	0.87	0.56	1.35	0.5317		0.9	0.57	1.43	0.665
DG(16:0_22:6)	1.1	0.81	1.51	0.5317		1.06	0.76	1.49	0.7235
DG(18:1_22:6)	1.1	0.81	1.5	0.532		1.07	0.77	1.49	0.6843
HexCer(d16:1/18:0)	1.16	0.72	1.89	0.5338		0.82	0.48	1.39	0.456
Cer(d17:1/18:0)	1.25	0.62	2.5	0.5353		0.7	0.32	1.5	0.3547
TG(O-50:1) [NL-17:1]	0.86	0.52	1.4	0.536		0.75	0.44	1.27	0.2895
dimethyl-CE(20:4)	1.09	0.82	1.46	0.5366		1.18	0.86	1.63	0.3053
PE(P-18:0/22:4)	1.26	0.61	2.65	0.5375		1.06	0.5	2.3	0.8753
TG(48:1) [NL-16:1]	0.91	0.68	1.22	0.5378		0.8	0.56	1.11	0.1876
PC(31:0) (a)	0.88	0.59	1.32	0.5394		0.75	0.48	1.17	0.2033
Sph(d16:1)	0.6	0.11	2.99	0.5411		0.65	0.11	3.62	0.6334
PE(O-34:1)	0.81	0.42	1.58	0.5427		0.54	0.26	1.13	0.1047
PE(18:0_20:3) (a)	1.13	0.76	1.68	0.5432		0.84	0.54	1.3	0.4239
TG(50:0) [NL-18:0]	0.86	0.54	1.38	0.545		0.75	0.44	1.25	0.2702
PC(42:7)	1.19	0.68	2.06	0.5465		1.14	0.61	2.12	0.6704
DG(18:1_18:1)	0.85	0.51	1.43	0.5503		0.76	0.43	1.35	0.3565
S1P(d16:1)	1.28	0.57	2.9	0.5507		0.86	0.36	2.04	0.7283
AC(22:5)-OH	1.13	0.76	1.67	0.5521		1.28	0.84	1.96	0.2442
PI(34:1)	0.87	0.55	1.37	0.5524		0.65	0.39	1.07	0.0961
SM(d18:2/16:0)	1.34	0.51	3.58	0.5557		0.26	0.08	0.91	0.0351
PE(18:1_18:2)	0.89	0.59	1.33	0.5568		0.8	0.52	1.22	0.2969
Cer(m18:1/18:0)	0.9	0.62	1.29	0.5581		0.8	0.52	1.22	0.2988
SM(d18:2/17:0)	1.26	0.58	2.74	0.5611		0.48	0.19	1.21	0.1226
PE(18:0_18:2)	0.88	0.58	1.34	0.562		0.69	0.43	1.08	0.1044
FA(16:2)	1.47	0.39	5.42	0.5623		1.43	0.35	5.76	0.6157
PE(O-18:1/22:6)	1.16	0.69	1.97	0.5676		0.88	0.49	1.59	0.6723
PC(40:10)	1.12	0.76	1.64	0.5687		1.1	0.73	1.65	0.644
PC(O-38:5)	1.35	0.48	3.83	0.5688		1.07	0.36	3.2	0.904
PC(18:1_20:3)	0.77	0.32	1.87	0.57		0.3	0.11	0.84	0.0235
GD1(d18:1/24:1)	1.21	0.62	2.36	0.5705		0.87	0.42	1.79	0.7029
PE(P-20:0/18:1)	1.23	0.6	2.55	0.5713		1.04	0.48	2.24	0.9287
LPC(26:0) [sn1]	1.7	0.27	10.81	0.5716		1.24	0.16	9.57	0.8356
PE(P-18:0/22:5) (n6)	1.19	0.64	2.22	0.5723		0.95	0.5	1.83	0.8878
SM(d18:2/22:0)	1.26	0.56	2.86	0.5725		0.45	0.16	1.2	0.1091
TG(O-54:4) [NL-17:1]	0.9	0.61	1.31	0.5741		0.87	0.59	1.28	0.4646
PC(P-16:0/18:0)	0.76	0.29	1.96	0.5746		0.6	0.21	1.69	0.3355
PE(16:0_18:2)	0.89	0.59	1.34	0.5747		0.72	0.46	1.11	0.1429
Hex2Cer(d18:1/18:0)	1.23	0.6	2.53	0.5763		1.15	0.53	2.52	0.7278
PE(17:0_18:2)	0.88	0.55	1.39	0.5769		0.69	0.42	1.12	0.1355
TG(O-50:1) [NL-16:0]	0.87	0.52	1.42	0.5776		0.7	0.41	1.2	0.1979
DG(16:0_18:1)	0.87	0.53	1.42	0.5787		0.79	0.45	1.36	0.3996
TG(52:5) [NL-20:4]	1.09	0.8	1.48	0.58		0.92	0.65	1.3	0.6275
SHexCer(d18:1/24:1(OH))	0.85	0.48	1.51	0.5834		0.61	0.33	1.13	0.1167
PE(15-MHDA_22:6)	1.12	0.75	1.69	0.5837		0.85	0.54	1.35	0.4876
GM3(d18:2/24:1)	1.18	0.66	2.12	0.5839		0.77	0.4	1.48	0.438
PI(16:0_16:1)	0.92	0.7	1.22	0.5856		0.74	0.54	1.02	0.0719
PE(18:0_22:4)	1.1	0.77	1.57	0.5885		0.91	0.62	1.33	0.6176
TG(54:3) [NL-18:1]	0.88	0.54	1.42	0.5908		0.8	0.47	1.35	0.4031
LPC(22:5) [sn1] (n6)	0.86	0.49	1.49	0.5942		0.76	0.43	1.33	0.3371
PE(P-15:0/22:6) (a)	1.13	0.73	1.75	0.5966		1.26	0.79	2.03	0.3369
PE(P-18:1/20:3) (b)	0.87	0.53	1.44	0.5975		0.74	0.43	1.26	0.2708
Cer(d18:2/20:0)	1.2	0.61	2.38	0.5977		0.71	0.35	1.45	0.3516
LPC(20:5) [sn2]	0.89	0.57	1.39	0.5985		0.88	0.55	1.41	0.589
Cer(d18:2/21:0)	1.14	0.7	1.85	0.6007		0.65	0.37	1.12	0.1191
AC(24:0)-OH	1.61	0.27	9.85	0.6014		1.31	0.21	8.44	0.7777
CE(24:5)	1.1	0.78	1.56	0.6024		1.09	0.76	1.58	0.6319
PE(P-18:0/18:1)	1.17	0.65	2.11	0.6042		1.04	0.54	1.98	0.9067
Cer(d18:1/18:0)	1.19	0.61	2.33	0.6054		0.71	0.34	1.49	0.3697
SHexCer(d18:1/16:0)	1.21	0.58	2.53	0.6075		0.84	0.36	1.93	0.68
PC(P-15:0/20:4) (b)	0.2	0	93.36	0.6097		0.24	0	180.24	0.6753
PC(P-44:5)	0.81	0.37	1.8	0.6118		0.71	0.3	1.65	0.423
LPE(P-18:1)	1.15	0.67	1.98	0.6119		0.96	0.54	1.71	0.8834
TG(54:5) [SIM]	0.88	0.55	1.42	0.6121		0.79	0.47	1.3	0.3541
PC(38:4) (b)	0.84	0.43	1.64	0.6121		0.48	0.23	0.99	0.0475
Cer(m18:0/20:0)	0.89	0.58	1.37	0.6122		0.82	0.51	1.31	0.4124
PE(P-18:1/20:5) (b)	1.1	0.76	1.6	0.6144		1.13	0.76	1.7	0.5375
FA(16:0)	1.28	0.49	3.29	0.616		0.93	0.32	2.64	0.8896
PC(P-46:8)	1.15	0.67	1.99	0.6166		0.99	0.53	1.84	0.9795
PE(P-18:1/20:3) (a)	0.88	0.53	1.46	0.6237		0.69	0.4	1.19	0.1882
PG(36:1)	0.91	0.62	1.33	0.6253		0.8	0.53	1.23	0.3127
TG(O-54:3) [NL-18:1]	1.13	0.69	1.83	0.6298		0.94	0.56	1.57	0.8137
DG(16:0_18:2)	0.88	0.53	1.46	0.6321		0.85	0.49	1.46	0.5489
PC(16:0_20:5)	1.1	0.74	1.66	0.6329		1.01	0.65	1.55	0.9808
Hex3Cer(d18:1/22:0)	1.16	0.64	2.11	0.6339		0.92	0.47	1.81	0.8102
PC(15-MHDA_22:6)	0.88	0.5	1.52	0.6343		0.73	0.39	1.35	0.3107
TG(56:8) [SIM]	1.1	0.74	1.65	0.6347		0.99	0.64	1.53	0.9697
CE(17:1)	0.87	0.5	1.54	0.6383		0.7	0.38	1.28	0.2451
PC(P-16:0/18:1)	1.2	0.56	2.57	0.6389		0.74	0.31	1.78	0.5025
SM(d18:1/17:0)/SM(d17:1/18:0)	1.25	0.49	3.23	0.6394		0.73	0.26	2.05	0.5537
PE(38:5) (a)	1.11	0.71	1.74	0.6407		0.92	0.57	1.49	0.7442
SM(d18:1/20:0)/SM(d16:1/22:0)	1.24	0.5	3.06	0.6433		0.61	0.22	1.68	0.3371
TG(54:1) [SIM]	0.89	0.54	1.46	0.6445		0.73	0.42	1.27	0.2773
CE(20:2)	1.16	0.63	2.15	0.6447		1.03	0.53	1.99	0.9391
methyl-CE(18:1)	1.14	0.65	2.02	0.6473		1.22	0.66	2.25	0.5221
SM(d18:1/22:0)/SM(d16:1/24:0)	0.82	0.34	1.96	0.6475		0.48	0.18	1.29	0.1483
CA	0.96	0.8	1.14	0.6496		1.06	0.88	1.27	0.5499
CE(22:4)	1.12	0.68	1.87	0.6517		1.03	0.6	1.78	0.9014
TG(O-54:4) [NL-18:2]	1.1	0.72	1.69	0.6518		0.96	0.62	1.5	0.8665
PC(P-16:0/18:3)	0.88	0.5	1.54	0.6542		0.92	0.5	1.7	0.7978
SM(41:0)	0.85	0.42	1.73	0.6563		0.64	0.29	1.38	0.2544
AC(12:1)	0.89	0.53	1.49	0.6567		0.83	0.47	1.44	0.4991
PE(O-18:0/20:4)	0.89	0.54	1.47	0.6582		0.77	0.45	1.3	0.3278
PC(17:0_22:6)	1.13	0.66	1.93	0.6593		0.92	0.5	1.66	0.7723
AC(18:1)-OH	1.14	0.64	2.03	0.6595		0.99	0.53	1.86	0.9858
PE(P-17:0/20:4) (b)	1.13	0.66	1.95	0.6634		1.1	0.63	1.95	0.7342
PE(O-16:0/20:4)	0.89	0.54	1.49	0.6684		0.73	0.42	1.26	0.2579
PE(16:0_18:3) (a)	0.93	0.65	1.32	0.669		0.75	0.51	1.1	0.1391
PE(P-18:1/20:5) (a)	1.09	0.73	1.62	0.6694		1.03	0.68	1.58	0.8762
Hex3Cer(d18:1/20:0)	1.1	0.71	1.71	0.6749		0.92	0.57	1.5	0.7454
PE(15-MHDA_20:4)	1.1	0.69	1.76	0.6778		0.84	0.51	1.38	0.4832
DG(16:0_16:1)	0.9	0.54	1.48	0.6788		0.73	0.41	1.3	0.2951
PE(38:5) (b)	1.09	0.72	1.66	0.6796		0.82	0.51	1.29	0.3906
TG(54:7) [NL-20:5]	1.07	0.77	1.5	0.6803		0.99	0.69	1.41	0.9413
PE(P-16:0/22:5) (n3)	0.87	0.45	1.7	0.6842		0.7	0.34	1.43	0.3305
PC(35:5)	0.92	0.61	1.38	0.6847		0.74	0.47	1.16	0.1888
PC(38:6) (a)	0.85	0.4	1.83	0.6859		0.63	0.27	1.46	0.2882
PC(P-20:0/20:4)	1.17	0.54	2.58	0.6877		0.99	0.43	2.26	0.9811
PS(38:3)	1.1	0.68	1.8	0.6902		1.1	0.66	1.84	0.7191
GM1(d18:1/16:0)	0.9	0.53	1.54	0.6903		0.76	0.42	1.35	0.3446
TG(54:3) [SIM]	0.9	0.54	1.49	0.6934		0.82	0.47	1.41	0.467
CE(16:2)	1.11	0.67	1.83	0.6936		0.87	0.5	1.49	0.6006
PE(18:0_18:1)	1.09	0.71	1.66	0.6941		0.95	0.6	1.48	0.8087
CE(20:5)	1.08	0.74	1.55	0.6948		0.97	0.65	1.44	0.8831
PC(33:0) (b)	0.84	0.36	1.98	0.6959		0.55	0.22	1.41	0.2139
PS(40:5)	0.88	0.47	1.65	0.6986		1.1	0.56	2.17	0.7768
PI(18:0_20:4)	1.15	0.57	2.32	0.6992		0.65	0.3	1.41	0.2762
PC(42:9) (b)	0.89	0.5	1.59	0.7014		0.74	0.41	1.35	0.3333
PE(P-18:1/18:3)	1.09	0.7	1.69	0.7017		1.03	0.65	1.66	0.8918
PC(P-16:0/16:1)	1.14	0.59	2.19	0.703		0.69	0.32	1.48	0.3416
PE(P-18:0/18:2)	0.9	0.53	1.54	0.7053		0.81	0.45	1.44	0.4729
TG(O-50:2) [NL-18:2]	0.92	0.58	1.44	0.7057		0.8	0.49	1.28	0.3484
PC(42:8) (c)	0.87	0.43	1.77	0.7066		0.62	0.28	1.37	0.242
PE(P-19:0/20:4) (a)	0.91	0.55	1.49	0.7078		0.89	0.52	1.49	0.6527
TG(O-54:3) [NL-17:1]	0.91	0.57	1.46	0.709		0.87	0.53	1.45	0.5955
PS(36:1)	0.91	0.55	1.51	0.7119		0.93	0.54	1.6	0.7994
SM(d17:1/24:1)	1.18	0.49	2.8	0.7139		0.49	0.18	1.33	0.1642
PC(34:5)	0.93	0.64	1.36	0.7147		0.75	0.5	1.13	0.1736
TG(52:5) [NL-20:5]	0.95	0.72	1.25	0.7167		0.89	0.66	1.21	0.4771
SM(d17:1/16:0)	0.86	0.37	1.98	0.718		0.39	0.15	1.03	0.0588
PC(P-42:5)	0.86	0.38	1.96	0.7182		0.6	0.24	1.47	0.2644
DE(20:5)	0.94	0.67	1.32	0.7202		0.9	0.64	1.29	0.5721
PE(P-18:0/22:5) (n3)	0.89	0.47	1.68	0.7217		0.78	0.4	1.53	0.4692
CE(18:3)	1.11	0.64	1.93	0.7234		0.77	0.42	1.43	0.409
PC(16:0_16:0)	0.84	0.31	2.23	0.7235		0.47	0.16	1.37	0.1693
PI(15-MHDA_20:4)\PI(17:0_20:4)	0.89	0.47	1.67	0.7242		0.46	0.22	0.92	0.0312
PA(36:3)	0.87	0.39	1.92	0.7293		0.91	0.39	2.09	0.8152
PE(P-18:1/22:5) (a)	0.87	0.4	1.9	0.7307		0.6	0.26	1.39	0.2315
PC(15-MHDA_20:4)	1.12	0.59	2.15	0.7307		0.79	0.4	1.58	0.5081
PE(15-MHDA_18:1)	0.93	0.59	1.45	0.7328		0.82	0.51	1.31	0.3996
PC(28:0)	0.93	0.63	1.39	0.7335		0.76	0.49	1.18	0.2221
DG(18:0_18:1)	0.92	0.54	1.52	0.7339		0.81	0.45	1.42	0.4636
PC(P-18:0/22:5)	1.16	0.48	2.84	0.737		0.91	0.34	2.42	0.8487
PE(16:0_18:1)	1.07	0.72	1.59	0.741		0.94	0.62	1.44	0.7916
DG(18:0_18:2)	1.09	0.65	1.81	0.7417		1	0.57	1.72	0.9899
CE(18:2)	0.89	0.43	1.82	0.743		0.7	0.31	1.55	0.3757
PC(P-35:2) (b)	1.1	0.62	1.96	0.7444		1.24	0.66	2.34	0.5022
PC(O-42:5) (a)	0.88	0.4	1.92	0.7449		0.64	0.28	1.45	0.2876
DG(18:2_18:2)	0.93	0.6	1.43	0.7456		0.88	0.55	1.39	0.5885
Cer(d18:1/19:0)	0.89	0.46	1.76	0.7457		0.63	0.31	1.29	0.2098
PC(42:10)	0.91	0.5	1.64	0.7473		0.87	0.46	1.67	0.6788
SM(d18:2/23:0)	1.13	0.52	2.48	0.7495		0.38	0.14	0.99	0.0487
S1P(d18:0)	0.91	0.5	1.66	0.7496		0.72	0.38	1.36	0.3056
PE(P-16:0/18:3)	0.94	0.63	1.4	0.75		0.89	0.58	1.37	0.5975
DG(18:1_18:3)	0.93	0.58	1.48	0.7502		0.82	0.49	1.34	0.4286
TG(O-54:2) [SIM]	1.08	0.68	1.69	0.7514		0.95	0.58	1.55	0.8287
PE(P-18:0/20:3) (b)	0.92	0.53	1.59	0.7541		0.79	0.44	1.41	0.4263
PC(18:0_22:5) (n6)	1.09	0.64	1.86	0.7549		0.69	0.38	1.25	0.2282
DG(O-18:1/16:0) [NL-O-18:1]	1.23	0.33	4.55	0.7552		1.4	0.36	5.52	0.626
TG(56:6) [SIM]	1.09	0.64	1.84	0.7557		0.94	0.53	1.66	0.8273
dimethyl-CE(18:2)	0.95	0.68	1.33	0.7573		1	0.68	1.46	0.9808
TG(O-52:1) [NL-16:0]	0.91	0.5	1.63	0.7574		0.7	0.36	1.32	0.2721
LPC(20:4) [sn2]	0.88	0.41	1.92	0.7577		0.85	0.37	1.92	0.6922
PC(18:0_22:4)	0.92	0.53	1.58	0.7583		0.64	0.36	1.15	0.1396
PC(16:0_18:3) (b)	1.09	0.62	1.91	0.7608		0.75	0.4	1.39	0.3626
HexCer(d18:2/18:0)	1.08	0.65	1.83	0.7633		0.65	0.37	1.16	0.1482
S1P(d18:1)	1.14	0.49	2.72	0.7689		0.87	0.35	2.16	0.757
PC(20:0_20:4)	0.88	0.35	2.17	0.7741		0.48	0.17	1.31	0.1554
AC(13:0)	1.06	0.71	1.56	0.7762		1.37	0.9	2.08	0.1459
LPE(P-16:0)	0.91	0.46	1.78	0.7763		0.94	0.46	1.92	0.8588
GM3(d18:1/22:0)	0.9	0.44	1.86	0.7769		0.75	0.34	1.62	0.4614
CE(18:2) [+OH]	0.93	0.58	1.51	0.7779		0.95	0.56	1.62	0.853
PE(16:0_18:3) (b)	1.05	0.74	1.49	0.7824		0.9	0.62	1.3	0.56
Cer(d16:1/20:0)	0.92	0.5	1.68	0.7835		0.61	0.32	1.17	0.138
TG(56:9) [NL-22:6]	1.04	0.78	1.38	0.7841		0.98	0.72	1.33	0.9044
TG(52:1) [SIM]	0.95	0.65	1.37	0.7842		0.88	0.57	1.33	0.5409
PC(18:1_22:6) (b)	0.92	0.52	1.64	0.7845		0.74	0.4	1.39	0.3516
CE(22:0)	1.09	0.56	2.12	0.7885		0.83	0.4	1.7	0.6059
PS(40:6)	1.07	0.65	1.75	0.7887		1.03	0.61	1.75	0.907
TG(54:6) [SIM]	0.94	0.61	1.46	0.791		0.84	0.52	1.35	0.4677
AC(14:2)	0.94	0.58	1.51	0.7921		1	0.6	1.68	0.9925
TG(54:2) [NL-18:0]	1.07	0.66	1.72	0.7942		0.94	0.55	1.6	0.819
TG(56:8) [NL-22:6]	1.04	0.77	1.4	0.7942		1.01	0.74	1.39	0.9371
Hex3Cer(d18:1/24:1)	1.1	0.55	2.21	0.7952		0.78	0.36	1.72	0.543
dhCer(d18:0/24:1)	0.92	0.48	1.73	0.7962		0.7	0.34	1.42	0.3313
TG(54:7) [NL-22:6]	0.97	0.74	1.26	0.7965		0.9	0.67	1.2	0.4687
GM3(d18:1/20:0)	1.11	0.5	2.46	0.7966		0.95	0.41	2.2	0.8998
PE(P-20:0/18:2)	0.93	0.51	1.67	0.7975		0.84	0.44	1.6	0.5913
PC(16:0_20:3) (b)	1.06	0.69	1.64	0.7992		0.89	0.56	1.42	0.6259
SM(d18:2/24:0)	0.9	0.38	2.13	0.8017		0.49	0.18	1.31	0.1563
CE(22:5)	1.07	0.62	1.85	0.8018		0.85	0.46	1.57	0.6105
SM(d17:1/14:0)	0.93	0.5	1.7	0.8019		0.45	0.22	0.92	0.03
TG(54:4) [NL-20:3]	1.06	0.68	1.65	0.8036		0.95	0.58	1.55	0.824
LPC(20:4) [sn1]	0.91	0.45	1.86	0.8059		0.99	0.47	2.11	0.9839
dhCer(d18:0/24:0)	0.92	0.45	1.86	0.8077		0.8	0.37	1.71	0.568
AC(22:6)	0.93	0.53	1.63	0.8081		1.03	0.57	1.86	0.9177
Cer(d20:1/22:0)	0.92	0.46	1.83	0.8084		0.93	0.46	1.91	0.8455
PE(P-16:0/18:2)	0.93	0.53	1.64	0.8095		0.82	0.45	1.48	0.505
DG(18:1_22:5)	1.06	0.64	1.76	0.8125		0.97	0.56	1.67	0.9093
PE(P-15:0/22:6) (b)	1.07	0.61	1.87	0.8131		1.17	0.64	2.14	0.6157
TG(56:7) [NL-22:6]	1.04	0.76	1.42	0.8143		1.02	0.72	1.43	0.9157
PE(P-15:0/20:4) (a)	0.96	0.67	1.38	0.8158		0.96	0.65	1.42	0.8196
Hex2Cer(d18:2/24:1)	0.93	0.48	1.78	0.8171		0.58	0.29	1.19	0.137
AC(10:0)	0.95	0.61	1.48	0.82		0.97	0.6	1.55	0.8943
Cer(d20:1/23:0)	0.93	0.48	1.79	0.8207		0.86	0.43	1.72	0.6665
PE(P-16:0/22:5) (n6)	0.93	0.52	1.68	0.821		0.72	0.39	1.33	0.2923
TG(52:1) [NL-18:1]	0.96	0.66	1.38	0.8218		0.89	0.59	1.34	0.5701
Cer(d16:1/16:0)	0.93	0.47	1.82	0.8224		0.59	0.28	1.22	0.1553
PC(42:4) (a)	0.9	0.34	2.33	0.8232		0.53	0.19	1.45	0.2189
PE(P-18:1/18:2) (a)	0.94	0.54	1.63	0.8243		0.8	0.44	1.45	0.4635
methyl-CE(18:2)	1.04	0.75	1.43	0.8245		1.15	0.81	1.63	0.4468
PI(37:6)	1.06	0.65	1.74	0.826		0.94	0.55	1.64	0.8336
PC(P-18:0/18:2)	1.07	0.59	1.93	0.8262		1.08	0.56	2.08	0.8202
PC(42:5) (b)	0.9	0.36	2.23	0.8278		0.54	0.2	1.44	0.2249
LPC(P-18:1)	1.09	0.5	2.39	0.8292		0.81	0.35	1.86	0.6208
PS(38:5)	1.12	0.4	3.17	0.8296		1.12	0.38	3.31	0.8348
TG(52:2) [NL-18:2]	0.96	0.64	1.43	0.8312		0.89	0.57	1.38	0.6007
PC(O-44:6) (a)	0.94	0.52	1.7	0.8336		0.83	0.43	1.57	0.5658
PE(18:0_20:3) (b)	1.05	0.66	1.66	0.8342		0.77	0.46	1.27	0.3155
SHexCer(d18:1/24:1)	1.08	0.54	2.13	0.8344		0.88	0.43	1.8	0.7183
CE(20:3)	1.07	0.57	2	0.8348		0.8	0.4	1.56	0.509
PC(31:1)	0.95	0.61	1.49	0.835		0.63	0.38	1.05	0.08
AC(14:1)	0.95	0.6	1.5	0.8353		0.91	0.55	1.5	0.721
TG(51:0) [SIM]	0.95	0.55	1.61	0.8366		0.77	0.43	1.38	0.3839
DE(18:1)	0.95	0.56	1.6	0.8367		0.91	0.53	1.58	0.7405
PC(15:0_22:6)	0.95	0.57	1.57	0.8389		0.69	0.39	1.22	0.198
FA(17:0)	1.13	0.34	3.66	0.8399		0.93	0.25	3.38	0.9152
PI(16:0_20:3) (b)	1.05	0.66	1.65	0.8424		0.78	0.47	1.27	0.3194
Hex2Cer(d18:1/22:0)	1.08	0.51	2.29	0.8435		0.75	0.33	1.7	0.4944
PI(39:6)	0.95	0.59	1.55	0.8441		0.64	0.37	1.1	0.1043
PC(P-35:2) (a)	0.95	0.55	1.64	0.8446		1.02	0.56	1.86	0.9567
PE(16:0_16:1)	1.03	0.78	1.35	0.8455		0.89	0.65	1.2	0.4328
PC(O-16:0/20:4)	0.91	0.37	2.25	0.8465		0.82	0.32	2.12	0.6858
PC(14:0_16:0)	0.94	0.52	1.72	0.8479		0.65	0.33	1.26	0.2075
PC(33:0) (a)	0.94	0.52	1.72	0.8485		0.7	0.37	1.34	0.2817
PE(P-18:1/20:4) (b)	0.95	0.55	1.64	0.8488		0.88	0.49	1.56	0.6605
PC(O-42:7)	0.94	0.51	1.75	0.8491		0.68	0.34	1.35	0.2662
Cer(d20:1/24:1)	1.07	0.54	2.1	0.8496		1.12	0.54	2.33	0.7513
SM(d18:1/14:0)/SM(d16:1/16:0)	0.92	0.4	2.11	0.85		0.43	0.17	1.1	0.0808
PC(18:0_20:3)	0.94	0.5	1.77	0.8512		0.5	0.25	1.02	0.0592
SM(44:3)	0.92	0.37	2.29	0.8515		0.53	0.19	1.49	0.2302
TG(O-50:1) [NL-18:1]	0.95	0.56	1.6	0.8517		0.86	0.49	1.49	0.5959
PC(42:5) (a)	1.06	0.58	1.93	0.8523		0.64	0.33	1.24	0.1857
PI(38:6)	1.05	0.64	1.72	0.8529		0.66	0.37	1.16	0.1505
PA(36:4)	0.94	0.48	1.85	0.8548		0.93	0.46	1.88	0.8388
PE(17:0_20:4)	1.05	0.62	1.78	0.8554		0.72	0.41	1.26	0.2487
SHexCer(d18:1/24:0)	1.06	0.56	2.01	0.8557		0.84	0.41	1.73	0.6385
SM(38:3) (b)	0.72	0.02	31.91	0.8636		0.07	0	4.81	0.218
PE(O-16:0/22:6)	0.95	0.52	1.74	0.8654		0.75	0.38	1.47	0.4059
PI(18:0_20:3) (b)	0.96	0.6	1.53	0.8666		0.8	0.48	1.31	0.3746
PI(18:0_22:5) (n6)	0.96	0.56	1.63	0.8667		0.64	0.35	1.15	0.138
PA(36:2)	1.04	0.64	1.72	0.8694		1.05	0.62	1.81	0.8502
SM(d19:1/24:1)	0.95	0.49	1.84	0.87		0.92	0.46	1.86	0.8242
PI(18:0_22:6)	0.96	0.58	1.58	0.8704		0.63	0.35	1.11	0.1132
TG(O-52:2) [SIM]	0.96	0.57	1.6	0.8707		0.82	0.47	1.41	0.4753
TG(54:1) [NL-18:1]	0.96	0.59	1.55	0.8728		0.82	0.47	1.39	0.4578
FA(20:4)	1.05	0.54	2.04	0.8759		0.9	0.44	1.85	0.7851
LPC(22:6) [sn1]	0.96	0.53	1.71	0.8769		0.96	0.52	1.79	0.904
TG(O-54:4) [SIM]	0.97	0.65	1.45	0.877		0.85	0.55	1.3	0.4486
TG(O-54:2) [NL-18:1]	0.96	0.6	1.53	0.877		0.85	0.51	1.39	0.5152
TG(50:4) [NL-20:4]	0.98	0.77	1.25	0.8788		0.89	0.69	1.16	0.3926
TG(O-50:3) [NL-18:2]	1.02	0.77	1.36	0.8832		0.96	0.72	1.3	0.8079
AC(16:1)-OH	1.04	0.58	1.87	0.884		0.95	0.49	1.8	0.8644
SM(d16:1/23:0)/SM(d17:1/22:0)	0.95	0.45	1.98	0.8862		0.46	0.19	1.09	0.0776
PC(O-36:5)	0.96	0.58	1.6	0.8863		1.09	0.64	1.84	0.7474
TG(O-50:3) [SIM]	1.03	0.71	1.49	0.8863		0.9	0.6	1.33	0.583
Cer1P(d18:1/16:0)	1.05	0.56	1.96	0.8875		0.85	0.42	1.71	0.6494
TG(54:6) [NL-20:5]	0.98	0.69	1.37	0.8937		0.93	0.64	1.34	0.6936
PC(42:2) (a)	1.05	0.52	2.12	0.8949		0.9	0.41	1.95	0.7934
PC(O-16:0/22:6)	1.04	0.54	2.03	0.8973		0.9	0.44	1.84	0.7772
PC(O-18:1/18:1)	0.94	0.39	2.3	0.8995		0.52	0.19	1.44	0.2119
PE(16:0_20:5)	1.02	0.73	1.44	0.8999		0.9	0.62	1.3	0.5672
DG(16:0_16:0)	1.04	0.54	1.94	0.9008		0.95	0.46	1.87	0.8744
CE(24:0)	1.05	0.51	2.12	0.9008		0.81	0.38	1.74	0.591
CE(22:6) [+OH]	1.03	0.64	1.65	0.9014		0.87	0.52	1.45	0.5884
PC(38:7) (c)	0.96	0.47	1.94	0.902		0.63	0.28	1.39	0.256
PC(P-16:0/18:2)	0.96	0.48	1.92	0.9033		0.99	0.46	2.16	0.9892
PE(18:1_18:1)	1.03	0.68	1.53	0.9033		0.96	0.63	1.46	0.8392
DE(20:4)	0.98	0.65	1.47	0.9058		0.85	0.56	1.31	0.4668
CE(22:1)	0.97	0.52	1.79	0.9129		0.74	0.38	1.43	0.3752
CE(20:0)	0.96	0.48	1.91	0.9139		0.75	0.36	1.58	0.4552
PE(P-16:0/18:1)	1.04	0.54	1.97	0.9142		0.82	0.4	1.65	0.5765
PE(17:0_18:1)	1.02	0.66	1.6	0.9149		0.91	0.57	1.44	0.6754
PG(34:1)	0.97	0.6	1.57	0.9153		0.8	0.47	1.34	0.397
TG(54:2) [SIM]	0.97	0.59	1.59	0.9161		0.86	0.49	1.48	0.5821
Cer(d18:1/20:0)	0.96	0.45	2.03	0.917		0.55	0.25	1.23	0.1507
TG(O-52:2) [NL-18:1]	0.97	0.58	1.62	0.9178		0.86	0.5	1.48	0.5939
PC(14:0_22:6)	1.03	0.63	1.68	0.918		0.69	0.39	1.21	0.1947
SM(d18:0/14:0)	0.96	0.47	1.99	0.9213		0.59	0.26	1.34	0.2108
PC(36:6) (a)	1.02	0.69	1.51	0.9214		0.84	0.55	1.3	0.44
PC(31:0) (b)	1.03	0.52	2.04	0.9226		0.76	0.36	1.59	0.4674
dhCer(d18:0/18:0)	0.96	0.45	2.07	0.925		0.49	0.21	1.13	0.0931
TG(O-50:2) [NL-18:1]	0.98	0.66	1.46	0.9276		0.84	0.54	1.3	0.4335
PC(32:1)	0.98	0.64	1.51	0.9297		0.72	0.44	1.18	0.1996
CE(18:1)	0.96	0.41	2.24	0.9321		0.73	0.29	1.79	0.4881
PC(18:1_22:6) (a)	1.03	0.51	2.08	0.9329		0.92	0.42	2.04	0.846
TG(52:1) [NL-18:0]	0.99	0.69	1.41	0.9361		0.92	0.61	1.37	0.6829
PI(20:0_20:4)	0.98	0.6	1.61	0.9368		0.74	0.43	1.27	0.2802
AC(16:1)	0.98	0.53	1.8	0.937		0.79	0.39	1.55	0.4914
PE(P-16:0/20:5)	0.98	0.66	1.46	0.9382		0.97	0.64	1.46	0.8681
PE(15-MHDA_18:2)	0.98	0.63	1.53	0.9387		0.86	0.54	1.36	0.51
SM(d18:0/22:0)	1.02	0.61	1.71	0.9388		0.92	0.52	1.61	0.7603
LPC(22:6) [sn2]	0.98	0.54	1.77	0.9392		0.93	0.49	1.76	0.8202
PC(16:1_22:6)	1.02	0.57	1.84	0.9428		0.67	0.33	1.33	0.2509
Hex3Cer(d18:1/16:0)	0.97	0.38	2.47	0.9447		0.52	0.18	1.51	0.2325
SM(d18:1/24:1)	1.03	0.39	2.76	0.945		0.49	0.16	1.45	0.2004
Cer(d19:1/18:0)	1.01	0.68	1.52	0.948		0.93	0.6	1.44	0.7304
PE(P-16:0/22:4)	0.98	0.46	2.1	0.9484		0.75	0.34	1.66	0.4741
PC(O-34:4)	0.98	0.59	1.61	0.9503		1.09	0.65	1.82	0.7394
PI(16:0_20:4)	1.02	0.59	1.77	0.9506		0.58	0.31	1.07	0.0852
TG(54:3) [NL-18:2]	0.98	0.59	1.63	0.9521		0.87	0.51	1.5	0.6277
PS(38:4)	0.99	0.61	1.6	0.9523		0.98	0.58	1.63	0.9295
CE(24:1)	0.98	0.49	1.97	0.9524		0.75	0.35	1.59	0.4515
PC(O-46:7) (b)	0.99	0.56	1.73	0.9581		0.78	0.42	1.45	0.4396
TG(54:6) [NL-22:6]	0.99	0.76	1.29	0.959		0.96	0.72	1.28	0.7801
PC(O-46:8)	0.99	0.58	1.67	0.9598		0.82	0.46	1.47	0.513
PI(16:0/16:0)	0.99	0.74	1.34	0.9624		0.83	0.59	1.15	0.2585
PE(20:0_20:4)	1.01	0.6	1.7	0.9631		0.91	0.53	1.56	0.7313
SM(35:2) (b)	0.98	0.42	2.3	0.9653		0.44	0.16	1.18	0.1032
TG(O-54:3) [SIM]	0.99	0.67	1.47	0.9662		0.89	0.59	1.36	0.5975
PC(38:5) (a)	1.02	0.39	2.71	0.9693		0.63	0.22	1.77	0.3771
PE(P-18:1/22:5) (b)	0.99	0.55	1.78	0.9697		0.66	0.35	1.23	0.1919
TG(O-52:1) [NL-18:1]	0.99	0.56	1.72	0.9698		0.81	0.44	1.48	0.5058
Cer(d20:1/24:0)	1.01	0.47	2.17	0.9715		1.25	0.56	2.77	0.5874
PE(18:0_22:5) (n3)	0.99	0.66	1.49	0.9717		0.81	0.52	1.25	0.3414
PC(O-42:6)	0.99	0.52	1.88	0.9724		0.79	0.39	1.58	0.5037
PC(O-44:7)	0.99	0.56	1.74	0.9725		0.69	0.36	1.3	0.2517
GM3(d18:1/24:1)	1.01	0.47	2.18	0.9726		0.81	0.35	1.87	0.6264
PE(O-18:0/22:6)	1.01	0.55	1.87	0.9739		0.73	0.36	1.46	0.3757
CE(24:6)	1	0.73	1.37	0.9827		0.93	0.67	1.29	0.6632
PE(16:0_20:3)	1	0.65	1.52	0.9846		0.78	0.5	1.23	0.2916
CE(16:1)	1	0.62	1.63	0.9857		0.72	0.42	1.23	0.2337
PC(44:5)	0.99	0.43	2.25	0.9885		0.8	0.32	1.96	0.6298
TG(54:7) [SIM]	1	0.69	1.44	0.9887		0.88	0.59	1.31	0.5405
PE(P-18:0/20:5)	1	0.68	1.48	0.9909		1	0.66	1.52	0.9833
TG(56:7) [SIM]	1	0.63	1.6	0.9931		0.9	0.54	1.48	0.6683
PC(O-18:0/22:6)	1	0.48	2.08	0.9936		0.79	0.35	1.77	0.571
PC(O-35:4)	0.98	0	793.13	0.9953		1.08	0	1221.94	0.9821
PE(16:1_18:2)	1	0.73	1.37	0.9956		0.84	0.59	1.18	0.3071
CE(20:1)	1	0.56	1.79	0.9963		0.92	0.5	1.7	0.798
dhCer(d18:0/22:0)	1	0.51	1.96	0.9964		0.78	0.37	1.63	0.5141
PC(P-46:7)	1	0.53	1.88	0.9967		0.83	0.41	1.65	0.5901
PI (38:5) (b)	1	0.52	1.9	0.9976		0.52	0.25	1.07	0.0802
SM(40:3) (b)	1	0.43	2.31	0.9994		0.45	0.17	1.14	0.093
MSMP: multisite musculoskeletal pain; OR: odds ratio; CI: confidence interval; AC: acylcarnitine; AC-OH: hydroxylated acylcarnitine; CA: cholic acid; dxCA: deoxycholic acid; CE: cholesteryl ester; Cer1P: ceramide-1-phosphate; Cer(d): ceramide; Cer(m): deoxyceramide; COH: free cholesterol; DE: dehydrocholesterol ester; DG: diacylglycerol; DG(O): alkylmonoacylglycerol; dhCer: dihydroceramide ; dime…
P values were obtained by univariable or multivariable logistic regression.
* Adjusted for age, sex, body mass index, diabetes status, and physical activity.

## Sheet: Classes_Persistent MSMP
Supplementary Table S4. Serum lipid classes associated with persistent MSMP
Lipid Class	Univariable					Multivariable*
	OR	2.5% CI	97.5% CI	p value		OR	2.5% CI	97.5% CI	p value
HexCer	0.2	0.08	0.46	0.0002		0.19	0.07	0.47	0.0004
LPC	0.18	0.06	0.49	0.001		0.21	0.07	0.63	0.0059
LPC(O)	0.22	0.08	0.58	0.0023		0.28	0.1	0.79	0.0164
Ubiquinone	0.48	0.28	0.82	0.0075		0.44	0.24	0.79	0.0063
COH	0.2	0.06	0.72	0.0143		0.07	0.02	0.3	0.0003
Cer(d)	0.39	0.16	0.96	0.0425		0.26	0.1	0.66	0.0052
Hex2Cer	0.39	0.16	0.98	0.0466		0.33	0.12	0.88	0.0275
LPE	0.42	0.17	1.01	0.0551		0.38	0.15	0.96	0.0416
PIP1	1.59	0.97	2.66	0.0708		1.87	1.09	3.24	0.0235
Cer(m)	0.66	0.4	1.07	0.0933		0.58	0.34	0.99	0.0502
LPI	0.51	0.21	1.2	0.1269		0.39	0.15	0.96	0.0444
LPC(P)	0.57	0.23	1.38	0.213		0.74	0.29	1.93	0.5399
PA	0.52	0.18	1.46	0.2137		0.61	0.2	1.83	0.3779
FFA	1.72	0.72	4.1	0.2168		1.22	0.47	3.17	0.68
PC(P)	1.71	0.69	4.34	0.2496		1.46	0.53	4.04	0.4628
AC	0.69	0.35	1.36	0.2843		0.76	0.36	1.58	0.4625
TG [NL]	0.79	0.5	1.23	0.2982		0.66	0.4	1.09	0.1073
PC(O)	0.53	0.15	1.85	0.3183		0.38	0.1	1.5	0.1693
TG(SIM)	0.8	0.5	1.27	0.3444		0.68	0.4	1.14	0.1455
Sph	1.66	0.51	5.18	0.3937		1.74	0.5	5.82	0.372
DG(O)	0.7	0.31	1.6	0.4023		0.67	0.28	1.57	0.3556
AC-OH	0.62	0.2	1.88	0.4051		0.67	0.2	2.25	0.5202
methyl-DE	1.13	0.85	1.5	0.4124		1.22	0.89	1.68	0.2221
PE	1.2	0.74	1.93	0.4552		0.87	0.51	1.46	0.5923
PE(P)	1.33	0.62	2.88	0.4612		1.07	0.47	2.47	0.8649
LPE(P)	0.79	0.39	1.6	0.5128		0.77	0.36	1.6	0.4789
Hex3Cer	1.33	0.56	3.17	0.5195		0.88	0.33	2.36	0.8051
GD1	1.21	0.62	2.36	0.5705		0.87	0.42	1.79	0.7029
PE(O)	0.83	0.43	1.58	0.5719		0.62	0.3	1.27	0.1928
DE	0.86	0.5	1.49	0.5884		0.76	0.42	1.37	0.3621
PI	0.8	0.35	1.8	0.5899		0.33	0.13	0.84	0.0223
CE	1.21	0.57	2.58	0.6185		0.87	0.38	2.02	0.7536
methyl-CE	1.09	0.76	1.57	0.6301		1.19	0.79	1.78	0.4019
DG	0.87	0.49	1.52	0.6322		0.76	0.4	1.41	0.3952
SHexCer	0.82	0.35	1.91	0.6472		0.45	0.17	1.19	0.1084
PG	0.9	0.56	1.44	0.6727		0.77	0.46	1.28	0.3139
PC	0.7	0.14	3.62	0.6737		0.13	0.02	0.89	0.0401
GM1	0.9	0.53	1.54	0.6903		0.76	0.42	1.35	0.3446
S1P	1.2	0.48	3.06	0.7008		0.8	0.3	2.13	0.6497
TG(O) [NL]	0.89	0.48	1.62	0.7113		0.69	0.36	1.32	0.2708
GM3	0.86	0.32	2.32	0.7678		0.67	0.23	1.97	0.4679
dhCer	0.89	0.4	1.96	0.7763		0.67	0.28	1.58	0.3658
PS	0.93	0.47	1.82	0.8302		0.99	0.48	2.02	0.9713
BA	1.03	0.79	1.32	0.8484		1.1	0.83	1.43	0.508
dimethyl-CE	0.97	0.68	1.38	0.8713		1.03	0.69	1.54	0.866
C1P	1.05	0.56	1.96	0.8875		0.85	0.42	1.71	0.6494
TG(O)	1.04	0.62	1.73	0.8889		0.84	0.48	1.46	0.5455
SM	0.96	0.29	3.18	0.9504		0.26	0.06	1.05	0.059
OxSpecies	1.01	0.59	1.71	0.9843		0.97	0.54	1.74	0.92
MSMP: multisite musculoskeletal pain; OR: odds ratio; CI: confidence interval; AC: acylcarnitine; AC-OH: hydroxylated acylcarnitine; BA: bile acid; C1P: ceramide-1-phosphate; CE: cholesteryl ester; Cer(d): ceramide; Cer(m): deoxyceramide; COH: free cholesterol; DE: dehydrocholesterol ester; DG: diacylglycerol; DG(O): alkylmonoacylglycerol; dhCer: dihydroceramide ; dimethyl-CE: dimethyl-cholestery…
P values were obtained by univariable or multivariable logistic regression.
* Adjusted for age, sex, body mass index, diabetes status, and physical activity.
